# Supplementary material for: Genome-Wide Association Analyses Identify QTL Hotspots for Yield and Component Traits in Durum Wheat Grown under Yield Potential, Drought, and Heat Stress Environments
Source: Front Plant Sci. 2018 Feb 6;9:81. doi: 10.3389/fpls.2018.00081 (PMC5808252; doi:10.3389/fpls.2018.00081)
Supplement: Table S1 — Description of the entries from the durum wheat panel. [file Table1.XLSX]

## Sheet: Sheet1
Supplementary Table 1. International wheat information system details of the durum panel used in the present study
GID	CID	SID	INTRID	Taxon	Cross.Name	Pedigree	Specific.Name	Cross.Country	Cross.Organization	Cross.Program	FAO.In.trust	Selection.Year	Selection.Location	Selection.Country	Name.Country	Group3	Group5	PC1	PC2	PC3	PC4	PC5
1100	1869	1	DW7304	Triticum turgidum durum	BALCARCENO INTA	BUCK BALCARCE//BARRIGON YAQUI ENANO*2/TEHUACAN 60	BALCARCENO INTA	MEXICO	D	DW	Y	0	ARG [ARGENTINA]	ARGENTINA	ARGENTINA	1	5	2.52186	-4.26614	-3.99156	5.80583	-5.67352
1521	123343	11	DW12587	Triticum turgidum durum	FRIGATE	PELICANO/RUFF//GAVIOTA/ROLETTE		MEXICO	CM	DW	Y	0	M [TOLUCA, EDO DE MEX]	MEXICO		1	5	2.29091	-3.78616	-3.64911	5.44694	-5.34299
2773	123343	12	DW9933	Triticum turgidum durum	CELTA	PELICANO/RUFF//GAVIOTA/ROLETTE	CELTA	MEXICO	CM	DW	Y	0	PRT [PORTUGAL]	PORTUGAL	MEXICO	1	5	2.19859	-4.00295	-3.65615	5.64505	-5.24698
7064	527	-1	CWI12476	Triticum turgidum durum	BIJAGA YELLOW. PI361149	LOCAL/GAZA	BIJAGA YELLOW. PI361149			DW	Y	0			INDIA	2	3	13.8602	3.13335	0.938448	-0.676731	1.11364
107401	89602	4	DW8918	Triticum turgidum durum	SCOT/MEXI_1	SCOTER/MEXICALI_1		MEXICO	CD	DW	Y	0	Y [YAQUI]	MEXICO		1	5	2.00207	-2.50177	-2.71595	0.742829	-2.90947
107403	50955	9	DW10008	Triticum turgidum durum	LICAN INIA	RUFF/FLAMINGO:DR//MEXICALI C75/3/SHEARWATER	LICAN INIA	MEXICO	CD	DW	Y	0	CHL [CHILE]	CHILE	CHILE	3	2	-4.78627	8.99647	-3.42886	0.760083	-0.141743
134362	126001	11	DW12504	Triticum turgidum durum	AAZ77_3	YAVAROS 79*2/SANDPIPER//HUITLE	AAZ77_3	MEXICO	CD	DW	Y	0	M [TOLUCA, EDO DE MEX]	MEXICO		1	4	-0.0732189	-3.66482	2.82482	-0.983752	2.32161
134865	58894	34	DW12113	Triticum turgidum durum	PLATA_16	CHEN/ALTAR 84	PLATA_16	MEXICO	CD	DW	Y	0	M [TOLUCA, EDO DE MEX]	MEXICO	MEXICO	3	2	-3.70759	3.82574	-3.50735	-3.14938	-1.13197
136784	126471	0		Triticum turgidum durum	SOMATERIA	STERNA-DW_1/6/FLAMINGO:DR/DOMMEL//NACHTREIHER/5/ALTAR 84/4/GARZA/ALIFEN//CRANE/3/GERARDO VZ 394/7/EUDOCIMUS	SOMATERIA	MEXICO	CD	DW	N	0			MEXICO	1	4	-0.970222	-3.35394	-0.864853	-2.75346	0.38692
137126	149352	5	DW2025	Triticum turgidum durum	CHEN84_1	SHEARWATER/YAVAROS_1	CHEN84_1	MEXICO	CD	DW	Y	0	M [TOLUCA, EDO DE MEX]	MEXICO	MEXICO	1	4	-1.62623	0.471961	-2.06769	-3.11428	0.612706
137575	88947	16	DW9422	Triticum turgidum durum	BOOMER_20	QUILAFEN/KILLDEER	BOOMER_20	MEXICO	CD	DW	Y	0	PAP [PAPALOTLA]	MEXICO	MEXICO	3	2	-3.96395	5.53599	-2.10065	-0.0440317	-1.57944
137967	123203	33	DW9621	Triticum turgidum durum	DAKYAY_9	CALIDRIS/CARCOMUN//HUITLE/TUBENO	DAKYAY_9	MEXICO	CD	DW	Y	0	PAP [PAPALOTLA]	MEXICO	MEXICO	1	4	-1.40776	-1.20037	-0.169556	0.259758	-1.27732
138294	124015	4	DW10020	Triticum turgidum durum	SCOOP_1	MEXICALI C75/VIC-US//YAVAROS 79	SCOOP_1	MEXICO	CD	DW	Y	0	Y [YAQUI]	MEXICO	MEXICO	3	2	-2.09441	3.20519	-2.45794	0.2325	-0.0155834
140599	124046	21	DW12714	Triticum turgidum durum	TOPDY_6	CHEN/ALTAR 84//SILVER TAIL	TOPDY_6	MEXICO	CD	DW	Y	0	PAP [PAPALOTLA]	MEXICO	MEXICO	1	4	-1.81449	-1.13627	-1.2741	2.87443	1.66345
140956	124180	10	DW9686	Triticum turgidum durum	BICHENA_11	DUKEM/DON PEDRO 87	BICHENA_11	MEXICO	CD	DW	Y	0	PAP [PAPALOTLA]	MEXICO	MEXICO	1	4	-0.580136	-3.58205	-2.02115	-3.12755	-2.01005
142287	124180	8	DW9689	Triticum turgidum durum	BICHENA_10	DUKEM/DON PEDRO 87	BICHENA_10	MEXICO	CD	DW	Y	0	PAP [PAPALOTLA]	MEXICO	MEXICO	3	1	-2.29945	0.939514	5.86093	0.847313	-3.32534
146703	89577	31	DW12723	Triticum turgidum durum	WAGTL_8	OSTRERO//CELTA/YAVAROS-AUS	WAGTL_8	MEXICO	CD	DW	Y	0	Y [YAQUI]	MEXICO	MEXICO	1	5	1.17112	-2.21484	-1.02991	3.40758	-1.20154
147267	123169	18	DW9841	Triticum turgidum durum	BETRIQ_7	TANCHO/MORUS//SILVER TAIL	BETRIQ_7	MEXICO	CD	DW	Y	0	PAP [PAPALOTLA]	MEXICO	MEXICO	1	4	-1.14618	-4.99262	1.31813	-0.0331897	2.47807
148255	124275	11	DW12124	Triticum turgidum durum	PODICEPS_11	MORUS//ALTAR 84/ALONDRA	PODICEPS_11	MEXICO	CD	DW	Y	0	Y [YAQUI]	MEXICO	MEXICO	1	4	-1.91625	0.342733	-0.587239	3.92635	3.98844
148489	124437	5	DW12201	Triticum turgidum durum	KORIFLA	DURUM DWARF S15/CRANE//GEIER	KORIFLA	MEXICO	LO	DW	Y	0	AP [ALEPPO,SYRIA]	SYRIA	MEXICO	1	5	0.0534562	-3.34007	-0.147166	2.18194	-0.690609
148559	124180	20	DW9688	Triticum turgidum durum	BICHENA_9	DUKEM/DON PEDRO 87	BICHENA_9	MEXICO	CD	DW	Y	0	PAP [PAPALOTLA]	MEXICO	MEXICO	1	4	-0.527528	-3.32492	-2.72972	-3.7372	-2.00511
153154	56343	15	DW12274	Triticum turgidum durum	CHAGUAL INIA	D21563/ANHINGA//FLAMINGO:DR	CHAGUAL INIA	MEXICO	CM	DW	Y	0	CHL [CHILE]	CHILE	CHILE	1	4	-1.00798	-5.54743	-0.119556	-6.20531	0.635395
153788	58894	76	DW9709	Triticum turgidum durum	PLATA_21	CHEN/ALTAR 84	PLATA_21	MEXICO	CD	DW	Y	0	M [TOLUCA, EDO DE MEX]	MEXICO	MEXICO	3	2	-3.37328	4.1914	-4.60283	-1.72028	-0.169211
157478	143527	17	CWI38683	Triticum turgidum durum	RFM57_4	RUFINA/MRB589_15	RFM57_4	SYRIA	IC	DW	Y	0	TR [TERBOL]	LEBANON	SYRIA	1	5	4.86277	-1.62117	-0.936289	4.9391	-3.58549
183751	126174	4	DW6360	Triticum turgidum durum	CHUR//SCAR/GDOVZ579/3/AAZ_5	CHURRILLA//SCARCIES/GDOVZ579/3/ALCATRAZ_5		MEXICO		DW	Y	0	Y [YAQUI]	MEXICO		1	4	0.308512	-5.15251	0.222299	-1.03798	-1.00778
212928	123916	26	DW12744	Triticum turgidum durum	CARGO_8	FRAILECILLO/ALTAR 84	CARGO_8	MEXICO	CD	DW	Y	0	PAP [PAPALOTLA]	MEXICO	MEXICO	3	2	-1.66037	2.43452	-0.701875	1.2988	0.918249
213210	142772	6	DW11406	Triticum turgidum durum	CREX//BOY/YAV_1/3/PLATA_6	CREX//BOYEROS/YAVAROS_1/3/PLATA_6		MEXICO		DW	Y	0	B [EL BATAN, EDO DE MEX]	MEXICO		3	2	-2.39128	3.62701	-3.98298	0.12043	0.591482
213731	123373	6	DW9878	Triticum turgidum durum	XEMA_1	GEDIZ 75/FLAMINGO:DR//GAVIOTA/3/CANDO/4/HUITLE/TUBENO/5/ALTAR 84	XEMA_1	MEXICO	CD	DW	Y	0	PAP [PAPALOTLA]	MEXICO	MEXICO	3	2	-2.55636	5.42256	-0.0797523	2.44127	1.4648
255750	242978	0	CWI22148	Triticum turgidum durum	IAR.W.47.3	IAR.W.47.3	IAR.W.47.3	ETHIOPIA		DW	Y	0			ETHIOPIA	2	3	11.9275	1.30971	-0.0831169	1.9338	-1.20118
255924	243152	0	CWI22343	Triticum turgidum durum	MACS 8	MACS 8	MACS 8	TUNISIA		DW	Y	0			TUNISIA	2	3	9.11877	1.08341	-0.0725427	-2.45735	-0.820806
255959	243188	0	CWI22431	Triticum turgidum durum	GIZA 1	GIZA 1	GIZA 1	EGYPT		DW	Y	0			EGYPT	2	3	16.6181	4.45002	1.15389	-1.48509	0.262314
255965	243194	0	CWI22438	Triticum turgidum durum	GIZA 8	GIZA 8	GIZA 8	EGYPT		DW	Y	0			EGYPT	2	3	16.8634	3.85368	0.619348	-1.74016	0.947434
255967	243196	0	CWI22440	Triticum turgidum durum	GIZA 10	GIZA 10	GIZA 10	EGYPT		DW	Y	0			EGYPT	2	3	17.7028	4.15204	1.03425	-1.64412	1.58387
255974	243203	0	CWI22448	Triticum turgidum durum	GIZA 18	GIZA 18	GIZA 18	EGYPT		DW	Y	0			EGYPT	2	3	13.6948	1.35791	0.115499	-1.05028	0.212648
255976	243205	0	CWI22450	Triticum turgidum durum	GIZA 20	GIZA 20	GIZA 20	EGYPT		DW	Y	0			EGYPT	2	3	17.6938	4.22067	0.725348	-0.89573	1.22146
255983	243212	0	CWI22457	Triticum turgidum durum	GIZA 28	GIZA 28	GIZA 28	EGYPT		DW	Y	0			EGYPT	2	3	15.1963	3.46823	0.380066	-0.793956	1.58892
255999	243228	0	CWI22473	Triticum turgidum durum	GIZA 48	GIZA 48	GIZA 48	EGYPT		DW	Y	0			EGYPT	2	3	17.8638	3.97397	0.966716	-1.0839	1.73391
256007	243236	0	CWI22481	Triticum turgidum durum	GIZA 56	GIZA 56	GIZA 56	EGYPT		DW	Y	0			EGYPT	2	3	17.114	4.04886	1.04389	-1.6204	1.5272
256008	243237	0	CWI22482	Triticum turgidum durum	GIZA 57	GIZA 57	GIZA 57	EGYPT		DW	Y	0			EGYPT	2	3	16.2268	3.53378	0.24908	-0.772234	1.92639
256009	243238	0	CWI22483	Triticum turgidum durum	GIZA 58	GIZA 58	GIZA 58	EGYPT		DW	Y	0			EGYPT	2	3	18.4856	4.29092	0.541709	-1.2576	1.16917
256022	243251	0	CWI22497	Triticum turgidum durum	GIZA 74	GIZA 74	GIZA 74	EGYPT		DW	Y	0			EGYPT	2	3	18.1473	4.40113	0.696543	-1.1402	1.478
256671	243901	0	CWI23338	Triticum turgidum durum	NURSIT	NURSIT	NURSIT	UNITED STATES		DW	Y	0			UNITED STATES	2	2	9.00913	0.625676	-0.141557	0.896281	-0.731134
274822	124196	20	DW9609	Triticum turgidum durum	CAMPESTRE_5	STERNA-DW_1/VIC-US	CAMPESTRE_5	MEXICO	CD	DW	Y	0	PAP [PAPALOTLA]	MEXICO	MEXICO	1	5	0.384706	-5.44834	0.0156472	4.19713	0.777357
274855	142206	26	DW12405	Triticum turgidum durum	GUANAY	PLATA_1/SAN MARTIN//PLATA_9		MEXICO	CD	DW	Y	0	Y [YAQUI]	MEXICO		1	4	-1.01969	-1.89902	-2.96674	0.210675	-1.01711
275192	89114	41	DW12771	Triticum turgidum durum	RASCON_1	ALTAR 84/CMH82A.1062//RISSA	RASCON_1	MEXICO	CD	DW	Y	0	PAP [PAPALOTLA]	MEXICO	MEXICO	1	4	-1.30806	0.590261	-0.0867877	-0.418766	0.48836
275486	142210	6	DW13721	Triticum turgidum durum	NUS/LABUD//HUI/YAV79	NUMENIUS/LABUD//HUITLE/YAVAROS 79		MEXICO		DW	Y	0	Y [YAQUI]	MEXICO		1	1	-1.46809	1.21339	2.51941	0.824724	-2.21183
301387	128513	24	DW12573	Triticum turgidum durum	DIPPER_2/BUSHEN_3	DIPPER_2/BUSHEN_3		MEXICO	CD	DW	Y	1995	B [EL BATAN, EDO DE MEX]	MEXICO		3	2	-1.67956	2.99412	-2.19709	2.05224	2.02095
301552	142264	59	DW12752	Triticum turgidum durum	EUDO//CHEN_1/TEZ/3/TANTLO_1	EUDOCIMUS//CHEN_1/TEZONTLE/3/TANTLO_1		MEXICO	CD	DW	Y	0	Y [YAQUI]	MEXICO		1	4	-0.866372	0.0218545	-1.74201	-0.236953	-0.132107
301709	142744	7	DW12766	Triticum turgidum durum	NUS/DUKEM	NUMENIUS/DUKEM		MEXICO		DW	Y	0	Y [YAQUI]	MEXICO		3	2	-3.48844	1.35428	-0.292266	-0.403411	1.50292
301912	142050	5	DW12686	Triticum turgidum durum	SCRIP_1	AJAIA/WOODRAIL	SCRIP_1	MEXICO	CD	DW	Y	0	Y [YAQUI]	MEXICO	MEXICO	1	4	-1.18248	-2.10489	-0.527406	-3.49124	-0.757275
302002	142251	7	DW12712	Triticum turgidum durum	TEM/4/GEDIZ/FGO//GTA/3/SRN_1	TEM/4/GEDIZ 75/FLAMINGO:DR//GAVIOTA/3/STERNA-DW_1		MEXICO		DW	Y	0	Y [YAQUI]	MEXICO		1	4	-2.2852	-2.32669	-0.074218	1.78872	1.03294
303865	285633	0	CWI68844	Triticum turgidum durum	IRTA-1003/RASPINEGRO DE VILLANUEVA	IRTA-1003/RASPINEGRO DE VILLANUEVA				DW	Y	0				1	4	0.23449	1.32418	-0.550685	-0.580862	-0.902747
313559	142206	12	DW12666	Triticum turgidum durum	GUANAY	PLATA_1/SAN MARTIN//PLATA_9		MEXICO	CD	DW	Y	0	Y [YAQUI]	MEXICO		1	5	-1.55452	-0.620545	0.464352	2.77689	0.839028
314262	148914	15	DW12675	Triticum turgidum durum	PORRON_4/YUAN_1	PORRON_4/YUAN_1		MEXICO	CD	DW	Y	1994	M [TOLUCA, EDO DE MEX]	MEXICO		1	4	-1.217	-1.13609	-2.63798	1.0238	3.63463
314960	89116	60	DW9889	Triticum turgidum durum	YAZI_17	CALIDRIS//69-1776/663/3/ALTAR 84	YAZI_17	MEXICO	CD	DW	Y	0	Y [YAQUI]	MEXICO	MEXICO	3	2	-3.67654	4.01648	-3.06264	-0.442073	0.953132
349616	142465	229	DW14071	Triticum turgidum durum	AJAIA_12/F3LOCAL(SEL.ETHIO.135.85)//PLATA_13	AJAIA_12/F3LOCAL(SEL.ETHIO.135.85)//PLATA_13		MEXICO	CD	DW	Y	0	B [EL BATAN, EDO DE MEX]	MEXICO		3	4	-3.43132	2.43638	-1.82881	-1.27338	2.41221
349648	142901	15	DW12012	Triticum turgidum durum	AJAIA_13/YAZI	AJAIA_13/YAZI		MEXICO	CD	DW	Y	0	B [EL BATAN, EDO DE MEX]	MEXICO		1	4	-0.989347	-0.426325	0.74054	-1.4397	1.03756
349688	144645	24	DW12330	Triticum turgidum durum	D86135/2*ACO89	D86135/2*ACONCHI 89		MEXICO	CD	DW	Y	0	Y [YAQUI]	MEXICO		3	2	-1.65925	4.08342	-2.27859	1.6273	0.175677
349967	147141	7	DW12115	Triticum turgidum durum	CHEN/ALTAR 84//ALTAR 84/AOS/3/RASCON	CHEN/ALTAR 84//ALTAR 84/ARAOS/3/RASCON		MEXICO	CD	DW	Y	0	B [EL BATAN, EDO DE MEX]	MEXICO		3	4	-3.05862	2.17759	0.140335	-0.132371	2.0947
349971	144639	36	DW12133	Triticum turgidum durum	RASCON_22/RASCON_21//MOJO_2	RASCON_22/RASCON_21//MOJO_2		MEXICO	CD	DW	Y	0	Y [YAQUI]	MEXICO		3	2	-1.025	3.64099	-3.41322	0.132187	0.560668
350000	150044	77	DW12189	Triticum turgidum durum	BEHRANG	ZHONG ZUO/2*GREEN_3	BEHRANG	MEXICO	CD	DW	Y	0	B [EL BATAN, EDO DE MEX]	MEXICO	IRAN	1	4	-0.833352	-2.14752	1.34128	1.64175	3.29968
350142	148632	37	DW12051	Triticum turgidum durum	CMH73A.497/3*MEXI75//FOCHA/3/AIRON	CMH73A.497/3*MEXICALI C75//FOCHA/3/AIRON		MEXICO	CD	DW	Y	0	B [EL BATAN, EDO DE MEX]	MEXICO		3	2	-3.78373	1.40363	-0.569104	-1.22782	0.222192
350594	142333	57	DW12093	Triticum turgidum durum	LABUD/MUSK_1//PLATA_8	LABUD/MUSK_1//PLATA_8		MEXICO	CD	DW	Y	0	B [EL BATAN, EDO DE MEX]	MEXICO		1	4	0.961682	-6.88222	0.432081	5.57931	4.44109
351079	128858	22	DW12148	Triticum turgidum durum	SILK_3/SHAG_23	SILK_3/SHAG_23		MEXICO	CD	DW	Y	0	Y [YAQUI]	MEXICO		1	5	0.94741	-3.72217	-2.87402	6.61338	-1.53087
363929	142841	20	DW12449	Triticum turgidum durum	SNITAN	SN TURK MI83-84 375/NIGRIS_5//TANTLO_1		MEXICO	CD	DW	Y	0	B [EL BATAN, EDO DE MEX]	MEXICO		1	4	-1.49114	-4.07425	0.861186	-4.18994	2.58398
363945	143699	5	DW12455	Triticum turgidum durum	SOMO/CROC_4//LOTUS_1/3/KITTI	SOMORGUJO/CROCETHIA_4//LOTUS_1/3/KITTIWAKE		MEXICO		DW	Y	0	B [EL BATAN, EDO DE MEX]	MEXICO		1	4	-1.52451	-0.153468	-1.03211	0.617643	-0.738608
364425	128848	26	DW12387	Triticum turgidum durum	MALMUK_1/LOTUS_5	MALMUK_1/LOTUS_5		MEXICO	CD	DW	Y	0	Y [YAQUI]	MEXICO		3	2	-2.72407	1.65368	0.318568	2.77399	0.567429
364565	128860	26	DW13743	Triticum turgidum durum	TECA96/TILO_1	TECAMAC C 96/TRIDACTILO_1		MEXICO	CD	DW	Y	0	Y [YAQUI]	MEXICO		1	4	-1.00266	-2.22879	1.83563	1.17209	-0.683358
365021	330324	4	DW12788	Triticum turgidum durum	KARASU/HCN	KARASU/HAUCAN		SYRIA	IC	DW	Y	0	AP [ALEPPO,SYRIA]	SYRIA		1	5	2.40282	-5.28216	-0.992301	-1.15653	-2.40174
365043	143587	6	DW12792	Triticum turgidum durum	BCRCH_1	BICRE/3/CHAM 1//GAVIOTA/STORK	BCRCH_1			DW	Y	0	AP [ALEPPO,SYRIA]	SYRIA	SYRIA	1	4	0.308505	-4.76414	-2.11555	-1.28075	-2.49724
365072	330326	10	DW12799	Triticum turgidum durum	OUTROB_6	OUASSEL_1/4/GDOVZ512/COCORIT C71//RUFF/FLAMINGO:DR/3/PICHINCHI/GREBE//TROPIC BIRD	OUTROB_6		IC	DW	Y	0	AP [ALEPPO,SYRIA]	SYRIA	SYRIA	1	4	0.682969	-3.88144	-1.2065	-4.94902	-5.94809
371565	155662	112	DW12184	Triticum turgidum durum	VAR. SAADA 3//CMH82.694/ACO89/3/ACO89	VAR. SAADA 3//CMH82.694/ACONCHI 89/3/ACONCHI 89		MEXICO	CD	DW	Y	0	B [EL BATAN, EDO DE MEX]	MEXICO		3	2	-4.65473	8.88344	-3.32297	0.641946	-0.434266
372440	142823	13	DW12164	Triticum turgidum durum	SRN_3/NIGRIS_4	STERNA-DW_3/NIGRIS_4		MEXICO	CD	DW	Y	0	B [EL BATAN, EDO DE MEX]	MEXICO		1	4	-2.24305	-0.195574	-2.36472	-1.76994	0.623858
382203	142311	33	DW12822	Triticum turgidum durum	ARAM_7//CREX/ALLA/5/ENTE/MEXI_2//HUI/4/YAV_1/3/LD357E/2*TC60//JO69	ARAMIDES_7//CREX/AVETRILLA/5/ENTE/MEXICALI_2//HUITLE/4/YAVAROS_1/3/LD357 ENANO/2*TEHUACAN 60//JORI C69		MEXICO	CD	DW	Y	0	B [EL BATAN, EDO DE MEX]	MEXICO		3	4	-2.16737	0.35236	0.501425	0.248411	0.252748
382378	162640	96	DW12315	Triticum turgidum durum	BUSHEN_4/2*GREEN_18	BUSHEN_4/2*GREEN_18		MEXICO		DW	Y	1997	Y [YAQUI]	MEXICO		1	4	-2.21619	-1.58722	1.07191	2.18272	2.20243
397214	1126	10	DW1991	Triticum turgidum durum	CINCLUS	QUILAFEN/GRULLA//T.TUR IC 3042/3/BRANT/4/TEHUACAN 60/5/CISNE		MEXICO	CD	DW	Y	0	B [EL BATAN, EDO DE MEX]	MEXICO		1	5	2.47249	-4.78603	-2.14788	3.70159	-3.2713
399199	1874	1	CWI22379	Triticum turgidum durum	GARZA	BARRIGON YAQUI ENANO*2/TEHUACAN 60*2//ZENATI x BOUTEILLE 13.953/WELLS		MEXICO	D	DW	Y	0	M [TOLUCA, EDO DE MEX]	MEXICO		1	4	2.12414	-3.86646	-0.387911	-0.1035	-1.28
404313	4678	4	DW1982	Triticum turgidum durum	SCAUP	RUFF//JORI C69/CRANE		MEXICO	CM	DW	Y	0	AP [ALEPPO,SYRIA]	SYRIA		1	4	0.765519	-4.34899	-1.34698	-1.38345	-2.05804
404335	4727	1	DW4163	Triticum turgidum durum	SERT	SERT	SERT	TURK		BW	Y	0			TURKEY	2	3	10.5776	1.22624	1.02464	2.62287	-2.15481
671158	21942	10	DW2859	Triticum turgidum durum	CLICENO 85	WINTRI/ANHINGA	CLICENO 85	MEXICO	CD	DW	Y	0	M [TOLUCA, EDO DE MEX]	MEXICO	BOLIVIA	1	5	2.54169	-5.30286	-2.04522	4.63189	-2.46466
1280228	88947	35	DW9590	Triticum turgidum durum	BOOMER_8	QUILAFEN/KILLDEER	BOOMER_8	MEXICO	CD	DW	Y	0	PAP [PAPALOTLA]	MEXICO	MEXICO	1	4	0.280133	-6.06256	0.0207784	4.94338	4.24606
1280287	88955	13	DW4797	Triticum turgidum durum	RUFF/FGO//YAV79	RUFF/FLAMINGO:DR//YAVAROS 79		MEXICO	CD	DW	Y	0	M [TOLUCA, EDO DE MEX]	MEXICO		1	4	-1.18638	-4.03754	-0.809334	-6.47259	-1.73508
1282420	89085	18	DW9630	Triticum turgidum durum	GUTROS_6	CREX/3/CHICHICUILOTE/SANDPIPER//YAVAROS 79	GUTROS_6	MEXICO	CD	DW	Y	0	Y [YAQUI]	MEXICO	MEXICO	1	5	0.750615	-3.62627	-1.10592	1.07657	-2.44554
1282723	89116	85	DW9964	Triticum turgidum durum	YAZI_29	CALIDRIS//69-1776/663/3/ALTAR 84	YAZI_29	MEXICO	CD	DW	Y	0	Y [YAQUI]	MEXICO	MEXICO	3	2	-1.82248	1.88622	-1.61833	-0.473843	-0.725832
1282834	89123	6	DW12539	Triticum turgidum durum	ARAMIDES_5	HUITLE/YAVAROS 79//FULIGULA/ALTAR 84	ARAMIDES_5	MEXICO	CD	DW	Y	0	M [TOLUCA, EDO DE MEX]	MEXICO	MEXICO	3	2	-3.76406	0.868845	0.000877884	-0.550659	0.577684
1285387	89515	13	DW8778	Triticum turgidum durum	OLIVACEUS	YELLOWLEGS/BARTMEISE//OLOR/3/YAVAROS 79		MEXICO	CD	DW	Y	0	M [TOLUCA, EDO DE MEX]	MEXICO		1	4	-0.987341	-4.12775	-1.58178	-6.5426	-2.00078
1582940	123168	9	DW3098	Triticum turgidum durum	BELIKH	CRANE/STORK		SYRIA	L	DW	Y	0	Y [YAQUI]	MEXICO		1	5	3.14799	-3.94587	-2.7672	2.30018	-3.3679
1582960	123169	20	DW9842	Triticum turgidum durum	BETRIQ_8	TANCHO/MORUS//SILVER TAIL	BETRIQ_8	MEXICO	CD	DW	Y	0	PAP [PAPALOTLA]	MEXICO	MEXICO	1	4	-1.00392	-4.38826	1.37116	0.0208743	1.33069
1583137	123218	7	DW9137	Triticum turgidum durum	EROLIA	ENTE/MEXICALI_2//BITTERN/3/YAVAROS 79/4/HUITLE		MEXICO	CD	DW	Y	0	M [TOLUCA, EDO DE MEX]	MEXICO		1	4	0.425803	-5.09758	2.514	0.985932	1.83989
1584591	123951	58	DW12081	Triticum turgidum durum	HIMAN_18.1	AVETRILLA/BISHOFTU//CHEN/ALTAR 84	HIMAN_18.1	MEXICO	CD	DW	Y	0	B [EL BATAN, EDO DE MEX]	MEXICO	MEXICO	3	2	-3.20519	3.58458	-1.44428	-2.68619	-0.644996
1585131	124009	8	DW9873	Triticum turgidum durum	REDBIL_2	MALAQUITA/DROMA//CHEN_11/POCHARD	REDBIL_2	MEXICO	CD	DW	Y	0	Y [YAQUI]	MEXICO	MEXICO	1	4	-0.461153	-0.793633	0.785134	-0.106929	1.14288
1585184	124036	35	DW9827	Triticum turgidum durum	SOOTY_1	ALTAR 84/STERNA-DW_2	SOOTY_1	MEXICO	CD	DW	Y	0	Y [YAQUI]	MEXICO	MEXICO	3	2	-2.17189	1.33214	-2.14904	5.51636	-0.206498
1590495	125222	21	DW9906	Triticum turgidum durum	TINGSMED_2	KNARAND_5/RISSA	TINGSMED_2	MEXICO	CD	DW	Y	0	Y [YAQUI]	MEXICO	MEXICO	1	4	-1.90184	0.0825044	-0.981119	0.574694	-0.158928
1624152	132985	30	DW12813	Triticum turgidum durum	ALTAR 84 ALTO_1/RISSA	ALTAR 84 ALTO_1/RISSA		MEXICO		DW	Y	1995	M [TOLUCA, EDO DE MEX]	MEXICO		1	4	-2.0473	-1.10974	-0.550683	1.39873	-0.604583
1624515	132997	85	DW15123	Triticum turgidum durum	MUSK_2//MEMO_1/YAV79	MUSK_2//MEMO_1/YAVAROS 79		MEXICO		DW	Y	1997	B [EL BATAN, EDO DE MEX]	MEXICO		3	2	-3.56967	7.16944	-3.06398	0.851734	0.342684
1625465	133021	44	DW13669	Triticum turgidum durum	CNDO/VEE//NUS	CANDO/VEERY//NUMENIUS		MEXICO		DW	Y	1997	Y [YAQUI]	MEXICO		1	4	-1.10614	-4.26598	2.1613	0.558536	0.986146
1678503	136717	36	DW13717	Triticum turgidum durum	MINIMUS/RISSA	MINIMUS/RISSA		MEXICO		DW	Y	1997	Y [YAQUI]	MEXICO		1	4	-0.149493	-5.4833	-0.0499402	4.28051	3.39074
1679833	136807	37	DW12815	Triticum turgidum durum	AJAIA/LOTUS_4	AJAIA/LOTUS_4		MEXICO		DW	Y	1995	M [TOLUCA, EDO DE MEX]	MEXICO		3	2	-2.45426	1.27439	-2.74487	-1.45197	2.47349
1690728	137797	59	DW14173	Triticum turgidum durum	EUDO/LICAN	EUDOCIMUS/LICAN INIA		MEXICO	CD	DW	Y	1997	B [EL BATAN, EDO DE MEX]	MEXICO		3	2	-1.70694	2.62729	-4.23161	-1.63111	-0.73312
1695212	138071	26	DW14328	Triticum turgidum durum	RAFI97/RASCON_37//BEJAH_7	RAFI C 97/RASCON_37//BEJAH_7		MEXICO	CD	DW	Y	1997	B [EL BATAN, EDO DE MEX]	MEXICO		1	4	-0.779646	-2.27601	1.34182	1.4236	1.48985
1711213	142149	23	DW2899	Triticum turgidum durum	CARCOMUN	SHEARWATER/MEXICALI C75//YAVAROS_7		MEXICO	CD	DW	Y	0	M [TOLUCA, EDO DE MEX]	MEXICO		1	4	-1.60337	-2.4764	0.623299	-2.57156	-1.68434
1711632	142222	16	DW12668	Triticum turgidum durum	PLATA_6/GREEN_17	PLATA_6/GREEN_17		MEXICO	CD	DW	Y	0	Y [YAQUI]	MEXICO		1	4	-2.65046	0.0792131	-1.97676	0.434489	1.73952
1711780	142240	14	DW12654	Triticum turgidum durum	OLUS/PLATA_6	OLIVACEUS/PLATA_6		MEXICO	CD	DW	Y	0	Y [YAQUI]	MEXICO		1	4	-2.8919	0.120656	-1.57196	-3.1532	0.227807
1711782	142240	12	DW12653	Triticum turgidum durum	OLUS/PLATA_6	OLIVACEUS/PLATA_6		MEXICO	CD	DW	Y	0	Y [YAQUI]	MEXICO		1	4	-2.90213	-0.0179335	-0.616584	-3.15859	-0.705503
1713184	142386	8	DW12546	Triticum turgidum durum	ASELA_5	H567.71/4*COCORIT C71//2*DUKEM	ASELA_5	MEXICO	CD	DW	Y	0	B [EL BATAN, EDO DE MEX]	MEXICO	MEXICO	1	5	1.55939	-1.50796	-4.46513	1.62431	-2.15294
1720871	143526	18	CWI38687	Triticum turgidum durum	AWALBIT_1	AWALI_2/BITTERN	AWALBIT_1	SYRIA	IC	DW	Y	0	TR [TERBOL]	LEBANON	SYRIA	1	4	0.613409	-2.37993	0.560009	-1.4312	1.37279
1721748	143616	7	DW12605	Triticum turgidum durum	IMMER/GRI//GAN	IMMER/GRIEL//GAN		MEXICO		DW	Y	0	B [EL BATAN, EDO DE MEX]	MEXICO		3	2	-2.17832	2.31746	-4.10376	1.39113	-3.15581
1738119	147119	16	DW12592	Triticum turgidum durum	GLAS/SILVER_16//RASCON_37	GLAUCOIDES/SILVER_16//RASCON_37		MEXICO		DW	Y	1994	M [TOLUCA, EDO DE MEX]	MEXICO		3	2	-2.87977	3.3928	-0.281502	-0.613371	-0.0420728
1773420	153105	11	DW12111	Triticum turgidum durum	CNDO/VEE//PLATA_8/3/6*PLATA_11	CANDO/VEERY//PLATA_8/3/6*PLATA_11		MEXICO	CD	DW	Y	0	B [EL BATAN, EDO DE MEX]	MEXICO		3	2	-4.85265	5.36311	-1.91947	-1.20702	1.59077
1779184	154181	44	DW13665	Triticum turgidum durum	CHEN/ALTAR 84//BHLA/3/SRN//HUI/YAV79/4/AJAIA	CHEN/ALTAR 84//BUCEPHALA/3/STERNA:DR//HUITLE/YAVAROS 79/4/AJAIA		MEXICO	CD	DW	Y	0	B [EL BATAN, EDO DE MEX]	MEXICO		1	4	-1.37782	0.620881	0.245056	-3.54115	-0.397426
1832896	162733	19	DW13676	Triticum turgidum durum	DF104.85/ALTAR 84//ARIZA_2	DF104.85/ALTAR 84//ARIZA_2		MEXICO		DW	Y	1997	Y [YAQUI]	MEXICO		3	2	-3.34593	7.06284	-1.1369	1.23918	1.03183
1901763	173358	40	DW14152	Triticum turgidum durum	CAMON_5//HUI/YAV79	CAMON_5//HUITLE/YAVAROS 79		MEXICO	CD	DW	Y	1997	B [EL BATAN, EDO DE MEX]	MEXICO		1	4	-2.48593	0.247529	-0.979298	-1.11546	-3.19774
1901799	173363	57	DW13881	Triticum turgidum durum	SORD_1/PLATA_16	SU-ORDEGI_1/PLATA_16		MEXICO	CD	DW	Y	1997	B [EL BATAN, EDO DE MEX]	MEXICO		1	4	-0.551572	-2.4647	-1.64501	4.2081	1.72616
1904281	173532	21	DW13823	Triticum turgidum durum	KALTI_4/PORRON_1	KALTI_4/PORRON_1		MEXICO	CD	DW	Y	1997	B [EL BATAN, EDO DE MEX]	MEXICO		2	3	12.2314	2.22118	0.36081	-1.7416	-0.0744389
1908400	173832	21	DW13887	Triticum turgidum durum	WAGTL_12/BISU_1/3/FUUT//HORA/JOR	WAGTL_12/BISHOFTU 1/3/FUUT//HORA/JORDAN		MEXICO	CD	DW	Y	1997	B [EL BATAN, EDO DE MEX]	MEXICO		1	4	-1.61795	-4.39249	0.940678	-3.88164	2.72862
1941101	189722	5	DW12646	Triticum turgidum durum	MUSK_10/BISU//ALTAR 84	MUSK_10/BISHOFTU//ALTAR 84		MEXICO	CD	DW	Y	0	Y [YAQUI]	MEXICO		3	2	-4.68961	8.85497	-3.43951	0.72926	0.0232473
1941137	189737	8	DW12585	Triticum turgidum durum	FILLO_4/SILVER_2//LOTUS_5/3/PLATA_3	FILLO_4/SILVER_2//LOTUS_5/3/PLATA_3		MEXICO	CD	DW	Y	0	Y [YAQUI]	MEXICO		3	2	-2.97153	4.18261	-3.03624	0.637572	0.127978
1941210	189763	5	DW12648	Triticum turgidum durum	MUSK_1/HIPER_1//DUKEM_1	MUSK_1/HIPER_1//DUKEM_1		MEXICO	CD	DW	Y	0	Y [YAQUI]	MEXICO		1	5	-1.41557	0.408115	-0.867682	2.73857	-2.41836
1987283	204403	5	CWI27052	Triticum turgidum durum	BHA/INRAT 69	BOOHAI/INRAT 69		TUNISIA	DZ	DW	Y	0	DZO [DEBRE ZEIT O]	ETHIOPIA		1	5	5.6574	-2.22502	-1.7855	0.140152	-2.52836
2346876	317191	2	DW2563	Triticum turgidum durum	BR180/3/60.120/LDS//64.207/4/S15/FGO	BR180/3/60.120/LEEDS//64.207/4/DURUM DWARF S15/FLAMINGO:DR		TURKEY	YE	DW	Y	0	E [QUITO,ECUADOR]	ECUADOR		1	5	2.1003	-2.83975	-3.29548	-0.486361	-4.21061
2350827	319500	4	DW2107	Triticum turgidum durum	BRA/ZB//REN/6/PTL//S15/CRA/5/T.DUR.RAM/GLLA//F3TUN/3/CRA/4/GS	BRANT/ZENATI x BOUTEILLE 13.953//REDNECK/6/PETREL:DR//DURUM DWARF S15/CRANE/5/T.DUR.RAM/GRULLA//F3TUN/3/CRANE/4/GANSO		MEXICO	CD	DW	Y	0	M [TOLUCA, EDO DE MEX]	MEXICO		1	5	4.53198	-3.39831	-0.748902	3.34313	-3.20992
2351088	319613	3	DW3075	Triticum turgidum durum	CRA/SBA81//STR/3/JNK/4/CRA/TGBB//PG/RLL	CRANE/SACABA 81//STORK/3/JNK/4/CRANE/TAGANROG BUCK BALCARSE//PINGUINO/RALLE		MEXICO	CD	DW	Y	0	Y [YAQUI]	MEXICO		1	5	1.29227	-3.1773	-2.05604	0.13965	-1.66728
2351207	319649	8	DW4706	Triticum turgidum durum	MER/MEMO	MOUTON A EPI ROUGE/MEMO		MEXICO	CD	DW	Y	0	M [TOLUCA, EDO DE MEX]	MEXICO		1	4	0.488376	-3.61106	-2.09168	-4.88524	-5.13409
2351385	319713	4	DW4794	Triticum turgidum durum	ENTE/MEXI_2//BIT/3/BIT/EID	ENTE/MEXICALI_2//BITTERN/3/BITTERN/EIDER		MEXICO	CD	DW	Y	0	Y [YAQUI]	MEXICO		1	4	-0.136405	-4.0924	-0.495022	-4.25673	-0.786636
2351593	319782	5	DW4856	Triticum turgidum durum	MEXI75/TERN	MEXICALI C75/TERN		MEXICO	CD	DW	Y	0	M [TOLUCA, EDO DE MEX]	MEXICO		1	5	1.466	0.0309326	1.4164	2.15534	-1.30603
2351633	319796	4	DW4870	Triticum turgidum durum	CH67/TERN//BIT	CHAPALA 67/TERN//BITTERN		MEXICO	CD	DW	Y	0	M [TOLUCA, EDO DE MEX]	MEXICO		1	4	0.263377	-4.88913	-0.3438	-1.96807	-2.13105
2435920	375517	0		Triticum turgidum durum	GUAYACAN INIA	GUAYACAN INIA	GUAYACAN INIA	CHILE		DW	N	0			CHILE	1	4	-0.468122	-4.09821	0.566806	0.445183	3.49223
2482553	202506	70	DW14320	Triticum turgidum durum	MUSK_3//TPAA/AUK/3/PLATA_18	MUSK_3//TIMPANAS/AUK/3/PLATA_18		MEXICO	CD	DW	Y	1998	B [EL BATAN, EDO DE MEX]	MEXICO		3	2	-4.02754	2.48116	-0.895076	0.273709	0.752911
2482586	202556	71	DW14139	Triticum turgidum durum	BOOMER_17/CASM_2//HIMAN_3	BOOMER_17/CASM_2//HIMAN_3		MEXICO	CD	DW	Y	1998	B [EL BATAN, EDO DE MEX]	MEXICO		1	4	-1.67744	-0.725502	-1.37277	-0.208125	1.45541
2482753	202672	55	DW14182	Triticum turgidum durum	GARAVITO_2/INTER_9	GARAVITO_2/INTER_9		MEXICO	CD	DW	Y	1998	B [EL BATAN, EDO DE MEX]	MEXICO		3	4	-3.35134	-0.385039	0.288984	-0.715269	-0.119507
2482921	202761	59	DW14226	Triticum turgidum durum	LIRO_3/LOTUS_6	LIRO_3/LOTUS_6		MEXICO	CD	DW	Y	1998	B [EL BATAN, EDO DE MEX]	MEXICO		1	4	-0.383479	-5.34482	3.50646	0.306721	3.84666
2482962	202774	63	DW14238	Triticum turgidum durum	LOTAIL_6/YAZI_1	LOTAIL_6/YAZI_1		MEXICO	CD	DW	Y	1998	B [EL BATAN, EDO DE MEX]	MEXICO		3	2	-4.43194	7.97566	-2.66932	0.710633	0.623198
2482966	202775	52	DW14122	Triticum turgidum durum	ACO89//ALBIA_1/ALTAR 84	ACONCHI 89//ALBIA_1/ALTAR 84		MEXICO	CD	DW	Y	1998	B [EL BATAN, EDO DE MEX]	MEXICO		3	2	-2.79554	5.36486	-0.122531	1.8712	1.34997
2483027	202817	43	DW14247	Triticum turgidum durum	MQUE/ALO//FOJA/3/GREEN_38	MELTEQUE/ALOPOCHEN//FOJA/3/GREEN_38		MEXICO	CD	DW	Y	1998	B [EL BATAN, EDO DE MEX]	MEXICO		1	4	-0.514137	-6.05898	2.73823	-2.71426	2.17131
2483115	202874	44	DW14266	Triticum turgidum durum	PLATA_18/DUSKY_10	PLATA_18/DUSKY_10		MEXICO	CD	DW	Y	1998	B [EL BATAN, EDO DE MEX]	MEXICO		3	2	-2.6666	3.48614	-0.742683	-0.024687	1.38662
2483168	202912	37	DW14277	Triticum turgidum durum	REN//DACK/TEAL/3/TPAA/AUK/4/HAI-OU_17	REDNECK//DACKIYE/TEAL:DR/3/TIMPANAS/AUK/4/HAI-OU_17		MEXICO	CD	DW	Y	1998	B [EL BATAN, EDO DE MEX]	MEXICO		3	2	-3.91308	3.62188	0.536104	0.389479	1.21106
2483269	202995	41	DW14295	Triticum turgidum durum	THKNEE_11/AKAKI_7	THKNEE_11/AKAKI_7		MEXICO	CD	DW	Y	1998	B [EL BATAN, EDO DE MEX]	MEXICO		1	4	-0.220289	-0.00924085	0.857615	4.29979	2.46716
2483292	203003	45	DW14298	Triticum turgidum durum	TRUMP_8//AAZ/MORUS_1	TRUMP_8//ALCATRAZ/MORUS_1		MEXICO	CD	DW	Y	1998	B [EL BATAN, EDO DE MEX]	MEXICO		1	4	-0.668901	-4.83696	2.42408	-0.221639	1.32207
2483313	203005	87	DW14300	Triticum turgidum durum	TRUMP_8/INTER_9	TRUMP_8/INTER_9		MEXICO	CD	DW	Y	1998	B [EL BATAN, EDO DE MEX]	MEXICO		1	4	-2.34297	-1.725	1.04806	-1.21292	2.10468
2483381	203108	45	DW14271	Triticum turgidum durum	PORRON_4/BEJAH_7//LOTUS_1	PORRON_4/BEJAH_7//LOTUS_1		MEXICO	CD	DW	Y	1998	B [EL BATAN, EDO DE MEX]	MEXICO		1	2	-1.82527	0.896054	-2.37982	2.50628	-0.247266
2483388	203124	29	DW14151	Triticum turgidum durum	BUTO_19/TISOMA_2//MUSK_4	BUTO_19/TISOMA_2//MUSK_4		MEXICO	CD	DW	Y	1998	B [EL BATAN, EDO DE MEX]	MEXICO		3	2	-3.57557	5.55183	-2.84539	0.319418	1.52096
2483402	203173	37	DW14183	Triticum turgidum durum	GLARE_1/PLATA_16//AJAIA_3/SILVER_16	GLARE_1/PLATA_16//AJAIA_3/SILVER_16		MEXICO	CD	DW	Y	1998	B [EL BATAN, EDO DE MEX]	MEXICO		1	4	0.162306	-5.44083	2.36374	1.29894	2.49989
3822716	262075	81	DW15506	Triticum turgidum durum	RASCON_37/4/MAGH72/RUFO//ALG86/RU/3/PLATA_16/5/PORTO_3	RASCON_37/4/MAGHREBI 72/RUFFOUS//ALGERIAN 86/RUFINA/3/PLATA_16/5/PORTO_3		MEXICO	CD	DW	Y	2000	B [EL BATAN, EDO DE MEX]	MEXICO		3	2	-2.13639	2.99321	-1.1401	-0.910071	1.98551
3822720	261627	59	DW15724	Triticum turgidum durum	DACK/KIWI//OSTE/3/CHEN84_1/4/MEXI75/5/NIGRIS_4/6/BISU_1/PLATA_16//RISSA	DACKIYE/KIWI//OSTRERO/3/CHEN84_1/4/MEXICALI C75/5/NIGRIS_4/6/BISHOFTU 1/PLATA_16//RISSA		MEXICO	CD	DW	Y	2000	B [EL BATAN, EDO DE MEX]	MEXICO		3	2	-3.87193	4.67597	-1.0356	0.134214	2.14392
3822763	261672	9	DW14360	Triticum turgidum durum	SULA/RBCE_2/3/HUI//CIT71/CII/4/RYPS27_3/SKARV_3	SULA/REICHENBACHII ENANO_2/3/HUITLE//COCORIT C71/CANDEAL-II/4/RYPS27_3/SKARV_3		MEXICO	CD	DW	Y	2000	B [EL BATAN, EDO DE MEX]	MEXICO		1	4	-1.15655	-5.54271	0.72861	-5.05075	0.809364
4071861	148183	24	DW14703	Triticum turgidum durum	STOT_1/3/HUI//CIT71/CII/4/RASCON_19	STOT_1/3/HUITLE//COCORIT C71/CANDEAL-II/4/RASCON_19		MEXICO	CD	DW	Y	2002	B [EL BATAN, EDO DE MEX]	MEXICO		3	4	-2.23438	3.34143	2.91238	-0.0616477	-0.880279
4076649	202760	132	DW15421	Triticum turgidum durum	LIRO_3/LOTAIL_6	LIRO_3/LOTAIL_6		MEXICO	CD	DW	Y	2002	B [EL BATAN, EDO DE MEX]	MEXICO		1	4	0.011385	-5.30727	3.79451	1.25193	3.93055
4339824	328496	38	DW15772	Triticum turgidum durum	PLATA_20/FILLO//SOOTY_9/RASCON_37/3/SOOTY_9/TARRO_1//AJAIA_2	PLATA_20/FRAILECILLO//SOOTY_9/RASCON_37/3/SOOTY_9/TARRO_1//AJAIA_2		MEXICO	CD	DW	Y	2001	M [TOLUCA, EDO DE MEX]	MEXICO		3	2	-3.51735	6.39597	-2.21748	1.62618	1.86523
4560659	262248	44	DW15825	Triticum turgidum durum	HAI-OU_17/PLATA_2//LIRO_3	HAI-OU_17/PLATA_2//LIRO_3		MEXICO	CD	DW	N	2002	B [EL BATAN, EDO DE MEX]	MEXICO		3	2	-2.85136	0.4959	-0.935241	-0.118271	0.461283
4561031	284726	30	DW15411	Triticum turgidum durum	CNDO/PRIMADUR//HAI-OU_17/3/SNITAN	CANDO/PRIMADUR//HAI-OU_17/3/SNITAN		MEXICO	CD	DW	Y	2002	B [EL BATAN, EDO DE MEX]	MEXICO		1	4	-1.34492	-2.49189	0.631188	-4.30966	2.19879
4563181	296174	46	DW15449	Triticum turgidum durum	1A.1D 5+10-5/3*MOJO/3/2*TARRO_2/MOJO_2//RASCON_33	1A.1D 5+10-5/3*MOJO/3/2*TARRO_2/MOJO_2//RASCON_33		MEXICO	CD	DW	Y	2002	Y [YAQUI]	MEXICO		1	4	-2.07833	1.00643	-0.924432	-2.74223	-1.81539
4745982	328584	22	DW15707	Triticum turgidum durum	ARMENT//SRN_3/NIGRIS_4/3/CANELO_9.1	ARMENT//STERNA-DW_3/NIGRIS_4/3/CANELO_9.1		MEXICO	CD	DW	Y	2002	B [EL BATAN, EDO DE MEX]	MEXICO		1	4	-1.39095	-3.22581	1.17784	-0.535392	-0.653408
4746694	382701	33	DW15549	Triticum turgidum durum	TRN//D21563/AA/3/BD2080/4/KHIAR/5/SKEST//HUI/TUB/3/SILVER	TRINAKRIA//D21563/ANHINGA/3/BD2080/4/KHIAR 92/5/SKESTORK//HUITLE/TUBENO/3/SILVER TAIL		MEXICO	CD	DW	Y	2002	B [EL BATAN, EDO DE MEX]	MEXICO		1	1	-2.99662	0.961296	6.00026	-1.59666	-0.452519
4749215	327749	36	DW15851	Triticum turgidum durum	DUKEM/3/RUFF/FGO//YAV79/4/GUANAY	DUKEM/3/RUFF/FLAMINGO:DR//YAVAROS 79/4/GUANAY		MEXICO	CD	DW	N	2002	B [EL BATAN, EDO DE MEX]	MEXICO		1	4	-0.0721275	-3.33559	-1.72893	1.28486	0.196845
4749322	327961	41	DW14836	Triticum turgidum durum	AJAIA_3/SILVER_16//AJAIA_13/YAZI	AJAIA_3/SILVER_16//AJAIA_13/YAZI		MEXICO	CD	DW	Y	2002	B [EL BATAN, EDO DE MEX]	MEXICO		1	4	-2.01245	-1.61521	3.1818	0.0869187	3.62122
4784702	382367	63	DW15533	Triticum turgidum durum	ALTAR 84/STINT//SILVER_45/4/SKEST//HUI/TUB/3/SILVER	ALTAR 84/STINT//SILVER_45/4/SKESTORK//HUITLE/TUBENO/3/SILVER TAIL		MEXICO	CD	DW	Y	2002	B [EL BATAN, EDO DE MEX]	MEXICO		1	4	0.0147978	-4.4496	0.380587	0.76004	2.89175
4784968	382663	256	DW15574	Triticum turgidum durum	STOT//ALTAR 84/ALD/3/SNITAN	STINKPOT//ALTAR 84/ALONDRA/3/SNITAN		MEXICO	CD	DW	Y	2003	B [EL BATAN, EDO DE MEX]	MEXICO		3	1	-3.76424	5.36052	8.20898	0.706505	-4.80145
4784971	382663	253	DW15572	Triticum turgidum durum	STOT//ALTAR 84/ALD/3/SNITAN	STINKPOT//ALTAR 84/ALONDRA/3/SNITAN		MEXICO	CD	DW	Y	2003	B [EL BATAN, EDO DE MEX]	MEXICO		1	4	-2.07852	-0.0749454	5.90056	2.2282	-0.502042
4784982	382687	136	DW15579	Triticum turgidum durum	CMH82A.1062/3/GERARDO VZ 394//SBA81/PLC/4/AAZ_1/CREX/5/HUI//CIT71/CII/6/JUPARE C 2001	CMH82A.1062/3/GERARDO VZ 394//SACABA 81/PELICANO/4/ALCATRAZ_1/CREX/5/HUITLE//COCORIT C71/CANDEAL-II/6/JUPARE C 2001		MEXICO	CD	DW	Y	2003	B [EL BATAN, EDO DE MEX]	MEXICO		3	1	-2.19389	0.784318	5.26335	0.837314	-2.90373
4899596	403297	416	DW15600	Triticum turgidum durum	STOT//ALTAR 84/ALD/3/GREEN_18/FOCHA_1//AIRON_1	STINKPOT//ALTAR 84/ALONDRA/3/GREEN_18/FOCHA_1//AIRON_1		MEXICO	CD	DW	Y	2003	B [EL BATAN, EDO DE MEX]	MEXICO		3	1	-2.6796	2.07677	3.96597	1.17851	0.860796
4899653	403637	216	DW15566	Triticum turgidum durum	SRN_3/AJAIA_15//DUKEM_1/3/DION_2/4/SNITAN/5/JUPARE C 2001	STERNA-DW_3/AJAIA_15//DUKEM_1/3/DION_2/4/SNITAN/5/JUPARE C 2001		MEXICO	CD	DW	Y	2003	B [EL BATAN, EDO DE MEX]	MEXICO		1	1	-2.52665	0.697317	6.00133	2.1986	-0.834956
4903752	417903	105	DW15665	Triticum turgidum durum	LLARETA INIA/GUANAY//RASCON_37/2*TARRO_2	LLARETA INIA/GUANAY//RASCON_37/2*TARRO_2		MEXICO	CD	DW	Y	2003	B [EL BATAN, EDO DE MEX]	MEXICO		1	4	0.792696	-2.78656	-0.253898	0.367992	0.156511
4937946	417966	117	DW15677	Triticum turgidum durum	AINZEN_1/3/2*MINIMUS_6/PLATA_16//IMMER	AINZEN_1/3/2*MINIMUS_6/PLATA_16//IMMER		MEXICO	CD	DW	Y	2003	B [EL BATAN, EDO DE MEX]	MEXICO		1	4	-1.85379	-3.03554	-1.49063	-3.06223	-1.86169
4937953	418039	75	DW15694	Triticum turgidum durum	PLATA_6/GREEN_17//PORRON_1/3/JUPARE C 2001	PLATA_6/GREEN_17//PORRON_1/3/JUPARE C 2001		MEXICO	CD	DW	Y	2003	B [EL BATAN, EDO DE MEX]	MEXICO		3	1	-3.65073	3.52509	4.55251	-0.18365	-3.21068
5076805	459305	216	DW16362	Triticum turgidum durum	P91.272.3.1/3*MEXI75//2*JUPARE C 2001	P91.272.3.1/3*MEXICALI C75//2*JUPARE C 2001		MEXICO	CG	BW	N	2004	B [EL BATAN, EDO DE MEX]	MEXICO		3	1	-2.57751	4.20397	7.87287	0.435253	-3.94639
5077000	459206	190	DW16764	Triticum turgidum durum	CIRNO C 2008	SOOTY_9/RASCON_37//CAMAYO	CIRNO C 2008	MEXICO	CG	DW	N	2004	B [EL BATAN, EDO DE MEX]	MEXICO	MEXICO	3	2	-2.98244	2.44603	-4.00365	-0.816915	0.458421
5079711	457030	53	DW16309	Triticum turgidum durum	ZHONG ZUO/2*GREEN_3//SORA/2*PLATA_12/3/2*SORA/2*PLATA_12//SOMAT_3	ZHONG ZUO/2*GREEN_3//SORA/2*PLATA_12/3/2*SORA/2*PLATA_12//SOMAT_3		MEXICO	CD	DW	N	2005	Y [YAQUI]	MEXICO		1	4	-2.2253	0.292115	-1.7883	-1.40239	2.19568
5081212	456210	28	DW16254	Triticum turgidum durum	VRKS_3/ARUN_6/7/ECO/CMH76A.722//BIT/3/ALTAR 84/4/AJAIA_2/5/KJOVE_1/6/MALMUK_1/SERRATOR_1	VANRRIKSE_3/ARUNDINACEUS_6/7/ECO/CMH76A.722//BITTERN/3/ALTAR 84/4/AJAIA_2/5/KJOVE_1/6/MALMUK_1/SERRATOR_1		MEXICO	CD	DW	N	2005	Y [YAQUI]	MEXICO		3	2	-3.70261	4.1099	-0.519704	-1.18131	1.27304
5081276	456175	31	DW16246	Triticum turgidum durum	DACK/KIWI//OSTE/3/CHEN84_1/4/MEXI75/5/NIGRIS_4/6/BISU_1/PLATA_16//RISSA/7/SOMAT_4/INTER_8	DACKIYE/KIWI//OSTRERO/3/CHEN84_1/4/MEXICALI C75/5/NIGRIS_4/6/BISHOFTU 1/PLATA_16//RISSA/7/SOMAT_4/INTER_8		MEXICO	CD	DW	N	2005	Y [YAQUI]	MEXICO		1	4	-2.36963	0.395226	-0.566307	-1.2712	4.04822
5081507	456062	21	DW16225	Triticum turgidum durum	RASCON_37/2*TARRO_2/3/AJAIA_12/F3LOCAL(SEL.ETHIO.135.85)//PLATA_13/4/MALMUK_1/SERRATOR_1//RASCON_37/TARRO_2	RASCON_37/2*TARRO_2/3/AJAIA_12/F3LOCAL(SEL.ETHIO.135.85)//PLATA_13/4/MALMUK_1/SERRATOR_1//RASCON_37/TARRO_2		MEXICO	CD	DW	N	2005	Y [YAQUI]	MEXICO		1	4	-2.99192	-0.971152	0.577639	-1.33285	1.71594
5081582	456026	35	DW16410	Triticum turgidum durum	INTER_16/SNITAN/9/USDA595/3/D67.3/RABI//CRA/4/ALO/5/HUI/YAV_1/6/ARDENTE/7/HUI/YAV79/8/POD_9	INTER_16/SNITAN/9/USDA595/3/D67.3/RABI//CRANE/4/ALOPOCHEN/5/HUITLE/YAVAROS_1/6/ARDENTE/7/HUITLE/YAVAROS 79/8/PODICEPS_9		MEXICO	CD	DW	N	2005	Y [YAQUI]	MEXICO		1	4	-0.951879	-4.12762	1.39749	-3.39119	2.07176
5090343	448556	57	DW16541	Triticum turgidum durum	SOMAT_3/PHAX_1//TILO_1/LOTUS_4/3/RASCON_22/RASCON_21//MOJO_2	SOMAT_3/PHALACROCORAX_1//TRIDACTILO_1/LOTUS_4/3/RASCON_22/RASCON_21//MOJO_2		MEXICO	CD	DW	N	2005	Y [YAQUI]	MEXICO		1	4	-0.941416	-1.82589	0.143762	1.18035	2.65623
5090417	448531	125	DW16179	Triticum turgidum durum	SOMAT_4/INTER_8//KUCUK	SOMAT_4/INTER_8//KUCUK		MEXICO	CD	DW	N	2005	Y [YAQUI]	MEXICO		3	4	-1.99535	1.43707	-1.33581	-2.38002	0.215649
5127484	421943	154	DW16016	Triticum turgidum durum	SOMAT_3/3/STOT//ALTAR 84/ALD/4/WIZZA_23/CONA-D	SOMAT_3/3/STINKPOT//ALTAR 84/ALONDRA/4/WIZZA_23/CARRETONA		MEXICO	CD	DW	N	2004	B [EL BATAN, EDO DE MEX]	MEXICO		1	1	-2.38541	0.806861	1.84517	0.841825	-3.78
5127521	421937	37	DW16011	Triticum turgidum durum	POHO_1//MOJO/KITTI/3/POD_11/YAZI_1	POHO_1//MOJO/KITTIWAKE/3/PODICEPS_11/YAZI_1		MEXICO	CD	DW	N	2004	B [EL BATAN, EDO DE MEX]	MEXICO		1	4	-1.44057	-1.13128	0.185003	-3.3262	0.301796
5127902	421775	115	DW15995	Triticum turgidum durum	AINZEN_1//HYDRANASSA30/SILVER_5/3/AUK/GUIL//GREEN	AINZEN_1//HYDRANASSA30/SILVER_5/3/AUK/GUILLEMOT//GREENSHANK		MEXICO	CD	DW	N	2004	B [EL BATAN, EDO DE MEX]	MEXICO		1	4	-2.27385	-2.34499	0.0708711	-0.796208	2.06493
5128220	421637	168	DW15973	Triticum turgidum durum	CNDO/VEE//PLATA_8/3/6*PLATA_11/4/TOPDY_18/FOCHA_1/5/JUPARE C 2001	CANDO/VEERY//PLATA_8/3/6*PLATA_11/4/TOPDY_18/FOCHA_1/5/JUPARE C 2001		MEXICO	CD	DW	N	2004	B [EL BATAN, EDO DE MEX]	MEXICO		3	1	-4.75701	5.14698	4.68366	-0.117268	-1.98822
5137234	417870	99	DW15879	Triticum turgidum durum	CBC 501 CHILE/GUANAY/3/ISLOM_1/DUKEM_2//TARRO_3	CBC 501 CHILE/GUANAY/3/ISLOM_1/DUKEM_2//TARRO_3		MEXICO	CD	DW	N	2004	B [EL BATAN, EDO DE MEX]	MEXICO		1	4	-1.74101	-3.80297	2.1101	2.33376	3.03634
5139298	404019	209	DW15944	Triticum turgidum durum	BCRIS/BICUM//LLARETA INIA/3/DUKEM_12/2*RASCON_21	BUCK CRISTAL/BICUM//LLARETA INIA/3/DUKEM_12/2*RASCON_21		MEXICO	CD	DW	N	2004	B [EL BATAN, EDO DE MEX]	MEXICO		1	4	-2.25894	0.118575	2.79996	-2.05927	-1.67549
5139361	404001	61	DW15941	Triticum turgidum durum	CBC 509 CHILE/YEBAS_8//DUKEM_12/2*RASCON_21	CBC 509 CHILE/YEBAS_8//DUKEM_12/2*RASCON_21		MEXICO	CD	DW	N	2004	B [EL BATAN, EDO DE MEX]	MEXICO		1	4	-0.138316	-2.86393	0.616955	0.731144	3.30978
5139433	403968	113	DW15936	Triticum turgidum durum	GUAYACAN INIA/GUANAY//CRAKE_10/RISSA	GUAYACAN INIA/GUANAY//CRAKE_10/RISSA		MEXICO	CD	DW	N	2004	B [EL BATAN, EDO DE MEX]	MEXICO		1	4	-0.329701	-2.25965	1.43141	0.818696	3.79864
5139601	403884	84	DW15971	Triticum turgidum durum	RASCON_21/3/MQUE/ALO//FOJA/4/GUANAY/5/TOPDY_18/FOCHA_1//ALTAR 84	RASCON_21/3/MELTEQUE/ALOPOCHEN//FOJA/4/GUANAY/5/TOPDY_18/FOCHA_1//ALTAR 84		MEXICO	CD	DW	N	2004	B [EL BATAN, EDO DE MEX]	MEXICO		3	2	-3.71688	5.54817	-2.87801	-0.561442	-0.660959
5139832	403696	219	DW15908	Triticum turgidum durum	E90035/2*YUAN_1/4/BISU_1//CHEN_1/TEZ/3/HUI//CIT71/CII/5/JUPARE C 2001	E90035/2*YUAN_1/4/BISHOFTU 1//CHEN_1/TEZONTLE/3/HUITLE//COCORIT C71/CANDEAL-II/5/JUPARE C 2001		MEXICO	CD	DW	N	2004	B [EL BATAN, EDO DE MEX]	MEXICO		3	1	-3.44691	1.56921	5.66689	1.10473	-3.5972
5139943	403637	222	DW15906	Triticum turgidum durum	SRN_3/AJAIA_15//DUKEM_1/3/DION_2/4/SNITAN/5/JUPARE C 2001	STERNA-DW_3/AJAIA_15//DUKEM_1/3/DION_2/4/SNITAN/5/JUPARE C 2001		MEXICO	CD	DW	N	2004	B [EL BATAN, EDO DE MEX]	MEXICO		3	1	-3.02162	3.64426	6.52583	-0.594171	-0.676974
5140418	403267	99	DW15921	Triticum turgidum durum	ALTAR 84/STINT//SILVER_45/3/AUK/GUIL//GREEN	ALTAR 84/STINT//SILVER_45/3/AUK/GUILLEMOT//GREENSHANK		MEXICO	CD	DW	N	2004	B [EL BATAN, EDO DE MEX]	MEXICO		1	4	-0.527494	-4.56275	0.360284	0.550371	2.85572
5153149	382662	64	DW15828	Triticum turgidum durum	STOT//ALTAR 84/ALD/3/AUK/GUIL//GREEN	STINKPOT//ALTAR 84/ALONDRA/3/AUK/GUILLEMOT//GREENSHANK		MEXICO	CD	DW	N	2004	B [EL BATAN, EDO DE MEX]	MEXICO		3	1	-3.86872	5.48284	8.1882	0.615214	-4.86873
5153226	382437	424	DW15838	Triticum turgidum durum	GUAYACAN INIA/3/STOT//ALTAR 84/ALD	GUAYACAN INIA/3/STINKPOT//ALTAR 84/ALONDRA		MEXICO	CD	DW	N	2004	B [EL BATAN, EDO DE MEX]	MEXICO		1	1	-2.79173	0.462701	6.47732	0.584805	-0.494555
5153340	382355	102	DW15858	Triticum turgidum durum	STOT//ALTAR 84/ALD/3/THB/CEP7780//2*MUSK_4	STINKPOT//ALTAR 84/ALONDRA/3/THORNBIRD/CEP7780//2*MUSK_4		MEXICO	CD	DW	N	2004	B [EL BATAN, EDO DE MEX]	MEXICO		1	4	-1.92951	-0.363532	0.153015	-1.97979	0.992948
5334922	438112	213	DW16175	Triticum turgidum durum	JUPARE C 2001*2//YAV79/CROC_1	JUPARE C 2001*2//YAVAROS 79/CROC_1		MEXICO	CD	DW	N	2005	Y [YAQUI]	MEXICO		3	1	-3.52418	3.43157	8.55535	0.373422	-4.30225
5345151	421913	71	DW16133	Triticum turgidum durum	CBC 509 CHILE/SOMAT_3.1/3/RASCON_37/TARRO_2//RASCON_37	CBC 509 CHILE/SOMAT_3.1/3/RASCON_37/TARRO_2//RASCON_37		MEXICO	CD	DW	N	2005	Y [YAQUI]	MEXICO		3	2	-2.33656	2.04644	0.078109	1.70073	2.91503
5346157	403933	90	DW16065	Triticum turgidum durum	CAMAYO/JUPARE C 2001//RASCON_37/2*TARRO_2	CAMAYO/JUPARE C 2001//RASCON_37/2*TARRO_2		MEXICO	CD	DW	N	2005	Y [YAQUI]	MEXICO		3	2	-3.39079	4.72665	1.96673	-0.0415503	-1.78481
5346168	403673	89	DW16062	Triticum turgidum durum	PLATA_8/4/GARZA/AFN//CRA/3/GTA/5/RASCON/6/CADO/BOOMER_33/7/JUPARE C 2001	PLATA_8/4/GARZA/ALIFEN//CRANE/3/GAVIOTA/5/RASCON/6/COLORADO:DR/BOOMER_33/7/JUPARE C 2001		MEXICO	CD	DW	N	2005	Y [YAQUI]	MEXICO		3	1	-3.16041	1.69338	5.03833	-0.0432054	-1.38565
5346183	403608	341	DW16060	Triticum turgidum durum	AJAIA_16//HORA/JRO/3/GAN/4/ZAR/5/SUOK_7/6/JUPARE C 2001	AJAIA_16//HORA/JORRO/3/GAN/4/ZARAPITIN/5/SUOKUKKO_7/6/JUPARE C 2001		MEXICO	CD	DW	N	2005	Y [YAQUI]	MEXICO		3	1	-3.55183	3.24129	5.63871	-0.742055	-2.14958
5537603	477044	134	DW16564	Triticum turgidum durum	PLATA_7/ILBOR_1//SOMAT_3/3/SORA/2*PLATA_12//SRN_3/NIGRIS_4	PLATA_7/ILBOR_1//SOMAT_3/3/SORA/2*PLATA_12//STERNA-DW_3/NIGRIS_4		MEXICO	CD	DW	N	2006	B [EL BATAN, EDO DE MEX]	MEXICO		1	4	-2.6947	0.712453	-2.04185	-2.11593	1.5352
5539092	477122	47	DW16567	Triticum turgidum durum	SNITAN/BUSCA_3/4/STORLOM/3/RASCON_37/TARRO_2//RASCON_37	SNITAN/BUSCA_3/4/STORLOM/3/RASCON_37/TARRO_2//RASCON_37		MEXICO	CD	DW	N	2006	B [EL BATAN, EDO DE MEX]	MEXICO		3	2	-2.09148	4.97336	-0.705039	-0.0573183	0.528426
5541716	477277	71	DW16530	Triticum turgidum durum	SILK_3/DIPPER_6/3/ACO89/DUKEM_4//5*ACO89/4/PLATA_7/ILBOR_1//SOMAT_3	SILK_3/DIPPER_6/3/ACONCHI 89/DUKEM_4//5*ACONCHI 89/4/PLATA_7/ILBOR_1//SOMAT_3		MEXICO	CD	DW	N	2006	B [EL BATAN, EDO DE MEX]	MEXICO		1	5	0.601997	0.624142	-0.163688	1.48394	-0.36226
5542999	477366	83	DW16576	Triticum turgidum durum	SOOTY_9/RASCON_37/3/SOOTY_9/TARRO_1//AJAIA_2/10/PLATA_10/6/MQUE/4/USDA573//QFN/AA_7/3/ALBA-D/5/AVO/HUI/7/PLATA_13/8/THKNEE_11/9/CHEN/ALTAR 84/3/HUI/POC//BUB/RUFO/4/FNFOOT	SOOTY_9/RASCON_37/3/SOOTY_9/TARRO_1//AJAIA_2/10/PLATA_10/6/MELTEQUE/4/USDA573//QUILAFEN/ANHINGA_7/3/ALBA:DR/5/AVOCET-DURUM/HUITLE/7/PLATA_13/8/THKNEE_11/9/CHEN/ALTAR 84/3/HUITLE/POCHARD//BUBIA/RUFFOUS/4/FINFOOT		MEXICO	CD	DW	N	2006	B [EL BATAN, EDO DE MEX]	MEXICO		3	4	-3.11194	0.601976	2.95064	0.0367169	1.30557
5546969	477707	47	DW16468	Triticum turgidum durum	CMH83.2578/4/D88059//WARD/YAV79/3/ACO89/5/2*SOOTY_9/RASCON_37/6/1A.1D 5+1-06/3*MOJO/3/AJAIA_12/F3LOCAL(SEL.ETHIO.135.85)//PLATA_13	CMH83.2578/4/DORAL//WARD/YAVAROS 79/3/ACONCHI 89/5/2*SOOTY_9/RASCON_37/6/1A.1D 5+1-06/3*MOJO/3/AJAIA_12/F3LOCAL(SEL.ETHIO.135.85)//PLATA_13		MEXICO	CD	DW	N	2006	B [EL BATAN, EDO DE MEX]	MEXICO		1	4	-1.05516	-0.29412	0.680491	-1.41991	0.991993
5547297	477730	98	DW16469	Triticum turgidum durum	COMARA//SOOTY_9/RASCON_37/3/2*AJAIA_12/F3LOCAL(SEL.ETHIO.135.85)//PLATA_13/9/USDA595/3/D67.3/RABI//CRA/4/ALO/5/HUI/YAV_1/6/ARDENTE/7/HUI/YAV79/8/POD_9	COMARA//SOOTY_9/RASCON_37/3/2*AJAIA_12/F3LOCAL(SEL.ETHIO.135.85)//PLATA_13/9/USDA595/3/D67.3/RABI//CRANE/4/ALOPOCHEN/5/HUITLE/YAVAROS_1/6/ARDENTE/7/HUITLE/YAVAROS 79/8/PODICEPS_9		MEXICO	CD	DW	N	2006	B [EL BATAN, EDO DE MEX]	MEXICO		1	4	-1.96496	0.113803	-1.37272	-2.45799	2.03173
5549247	478050	20	DW16537	Triticum turgidum durum	YAV79/4/ARMENT//SRN_3/NIGRIS_4/3/CANELO_9.1/5/MINIMUS/COMB DUCK_2//CHAM_3/3/GREEN_19	YAVAROS 79/4/ARMENT//STERNA-DW_3/NIGRIS_4/3/CANELO_9.1/5/MINIMUS/COMB DUCK_2//CHAM_3/3/GREEN_19		MEXICO	CD	DW	N	2006	B [EL BATAN, EDO DE MEX]	MEXICO		1	4	-2.3245	0.224334	-0.152333	1.4745	-0.284157
5551201	478431	59	DW16608	Triticum turgidum durum	CMH79.1168/2*MEXI75/3/AUK/GUIL//GREEN/4/ARMENT//SRN_3/NIGRIS_4/3/CANELO_9.1	CMH79.1168/2*MEXICALI C75/3/AUK/GUILLEMOT//GREENSHANK/4/ARMENT//STERNA-DW_3/NIGRIS_4/3/CANELO_9.1		MEXICO	CD	DW	N	2006	B [EL BATAN, EDO DE MEX]	MEXICO		1	4	-0.193671	-1.99225	0.775535	-0.0800233	1.10152
5826213	1306	1	CWI19710	Triticum turgidum durum	COULTER	DT188/DT-224*4//DT182	COULTER		RL	DW	Y	0			CANADA	1	5	2.0567	-3.93183	-2.11234	-1.86897	-3.62121
5865752	460380	1945		Triticum turgidum durum	T.DICOCCON PI94628//SOOTY_9/RASCON_37	T.DICOCCON PI94628//SOOTY_9/RASCON_37		MEXICO	PT	BW	N	2007	Y [YAQUI]	MEXICO		2	5	7.07294	2.46159	1.22506	3.15867	-1.49318
5865811	460380	2004		Triticum turgidum durum	T.DICOCCON PI94628//SOOTY_9/RASCON_37	T.DICOCCON PI94628//SOOTY_9/RASCON_37		MEXICO	PT	BW	N	2007	Y [YAQUI]	MEXICO		1	5	2.62349	2.44335	1.46955	3.81083	1.94514
5880962	163108	2	CWI80029	Triticum turgidum durum	KARKHEH	SHEARWATER/MALLARD:DR//ALCATRAZ/3/STERNA:DR	KARKHEH	IRAN		DW	N	0	IRN [IRAN]	IRAN	IRAN	1	4	-0.907801	-1.56123	-1.18139	-2.60291	-1.3463
6004688	501523	156	DW16713	Triticum turgidum durum	MOHAWK/9/USDA595/3/D67.3/RABI//CRA/4/ALO/5/HUI/YAV_1/6/ARDENTE/7/HUI/YAV79/8/POD_9/10/SOMAT_3/PHAX_1//TILO_1/LOTUS_4	MOHAWK/9/USDA595/3/D67.3/RABI//CRANE/4/ALOPOCHEN/5/HUITLE/YAVAROS_1/6/ARDENTE/7/HUITLE/YAVAROS 79/8/PODICEPS_9/10/SOMAT_3/PHALACROCORAX_1//TRIDACTILO_1/LOTUS_4		MEXICO	CD	DW	N	2008	B [EL BATAN, EDO DE MEX]	MEXICO		1	4	-0.141517	-2.17413	-0.386842	-2.53266	-2.0436
6004701	501525	219	DW16715	Triticum turgidum durum	MOHAWK/8/GEDIZ/FGO//GTA/3/SRN_1/4/TOTUS/5/ENTE/MEXI_2//HUI/4/YAV_1/3/LD357E/2*TC60//JO69/6/SOMBRA_20/7/JUPARE C 2001/9/YAZI_1/AKAKI_4//SOMAT_3/3/AUK/GUIL//GREEN	MOHAWK/8/GEDIZ 75/FLAMINGO:DR//GAVIOTA/3/STERNA-DW_1/4/TOTANUS/5/ENTE/MEXICALI_2//HUITLE/4/YAVAROS_1/3/LD357 ENANO/2*TEHUACAN 60//JORI C69/6/SOMBRA_20/7/JUPARE C 2001/9/YAZI_1/AKAKI_4//SOMAT_3/3/AUK/GUILLEMOT//GREENSHANK		MEXICO	CD	DW	N	2008	B [EL BATAN, EDO DE MEX]	MEXICO		1	4	-0.766092	-0.198649	1.78363	-0.736416	-0.748595
6004954	505131	203	DW16740	Triticum turgidum durum	AJAIA_3/SILVER_16//AJAIA_13/YAZI/4/ARMENT//SRN_3/NIGRIS_4/3/CANELO_9.1/5/GODRIN/GUTROS//DUKEM/3/THKNEE_11	AJAIA_3/SILVER_16//AJAIA_13/YAZI/4/ARMENT//STERNA-DW_3/NIGRIS_4/3/CANELO_9.1/5/GOLONDRINO/GUTRUOS//DUKEM/3/THKNEE_11		MEXICO	CD	DW	N	2008	B [EL BATAN, EDO DE MEX]	MEXICO		1	5	3.69593	-4.19074	-1.49847	0.656428	-3.14385
