# Supplementary material for: Genome-Wide Association Analyses Identify QTL Hotspots for Yield and Component Traits in Durum Wheat Grown under Yield Potential, Drought, and Heat Stress Environments
Source: Front Plant Sci. 2018 Feb 6;9:81. doi: 10.3389/fpls.2018.00081 (PMC5808252; doi:10.3389/fpls.2018.00081)
Supplement: Table S2 — GWAS results for irrigated environments for all traits. [file Table2.XLSX]

## Sheet: YLD
Supplementary Table 2. GWAS results for the traits under yield potential conditions
Trait	Marker	Chromosome	Pos	p-value	MarkerR2
YLD	1023970	6A	34	0.000309	0.08
YLD	1023970	6A	34	0.000964	0.06
YLD	100035367	6B	16	0.00048	0.08
YLD	1187838	6B	25	0.00037	0.08
YLD	1241179	2A	120	0.000764	0.08
YLD	999641	2B	0	0.000205	0.08
YLD	4989523	2B	0	0.000303	0.08
YLD	4989043	2B	0	0.000665	0.07
YLD	100021740	2B	78	0.000753	0.07
YLD	3022264	2B	80	9.99e-05	0.11
YLD	1123222	5B	57	0.000224	0.08
TGW	1069828	2A	61	0.00037229	0.07826
TGW	1067817	2A	61	0.00072259	0.07096
TGW	100022516	2A	65	0.00035712	0.07872
TGW	1077708	2A	66	2.5719e-05	0.12611
TGW	1053788	2A	66	4.4366e-05	0.10489
TGW	1106212	2A	66	5.8865e-05	0.11269
TGW	1091747	2A	66	0.00018719	0.08712
TGW	1105050	2A	66	0.00052358	0.07748
TGW	1215845	2A	66	0.0005492	0.07351
TGW	1150369	2A	66	0.00069207	0.07174
TGW	1140354	2A	67	3.9741e-05	0.10567
TGW	4910629	2A	67	0.00092299	0.07202
TGW	1235569	2A	68	0.00035606	0.07847
TGW	1142612	2A	69	0.00052798	0.07779
TGW	991434	2A	69	0.0007105	0.06876
TGW	4910902	2A	69	0.00084116	0.06702
TGW	1097891	2A	69	0.00097679	0.06707
TGW	994673	2A	69	0.00099927	0.06842
TGW	100035706	2A	70	0.00060598	0.07043
TGW	992420	2A	70	0.00082523	0.06781
TGW	2257109	2A	70	0.00098118	0.06437
TGW	4993268	2B	75	0.00019029	0.08425
TGW	100029445	2B	75	0.00088285	0.06801
TGW	100032814	2B	82	5.0775e-05	0.10361
TGW	1242652	5B	82	0.00065653	0.06804
PH	100040320	3A	9	7.3794e-05	0.11497
PH	13196542	3A	17	0.00012352	0.09559
PH	100007802	4A	13	1.3615e-05	0.11297
PH	1128188	4A	96	0.00091969	0.07142
PH	1062794	4B	31	6.7749e-08	0.17737
PH	1090296	4B	31	1.9649e-07	0.17046
PH	1088122	4B	31	4.1176e-07	0.1626
PH	2278417	4B	31	1.0644e-06	0.15495
PH	9724765	4B	31	9.5902e-06	0.1355
PH	100026227	4B	31	6.0068e-05	0.10149
PH	100013444	4B	32	3.6033e-05	0.11523
PH	100038677	6B	83	5.1401e-05	0.09816
PH	1134569	7A	75	0.0004801	0.07174
PH	1380232	7A	88	0.00065886	0.07223
PH	1231191	1B	239	0.00069664	0.08603
PH	3940289	1B	262	0.00044365	0.07645
PH	1102277	1B	268	0.00040899	0.07615
PH	1102235	1B	268	0.00062072	0.07383
PH	2276699	1B	269	0.00062398	0.07247
PH	3384897	1B	269	0.00072139	0.06877
PH	3020873	2A	24	0.00091439	0.06883
PH	4909882	2B	79	4.6542e-08	0.19445
PH	5410373	2B	79	2.7718e-05	0.11378
PH	1001004	5B	48	0.00011185	0.09381
PH	100042165	5B	55	0.00016642	0.1239
PH	1123356	5B	63	1.2395e-05	0.11263
PH	4988916	5B	63	0.00043832	0.07524
PH	100031385	5B	64	0.00083062	0.06773
PH	4991269	5B	65	8.9862e-05	0.09602
PH	1058162	5B	65	0.00030738	0.08979
NDVIvg	2277455	3A	12	5.3943e-05	0.1068
NDVIvg	1127180	6B	4	0.00072051	0.06955
NDVIvg	1078158	1B	230	0.00054768	0.07628
NDVIvg	100030665	2B	75	0.0002593	0.07913
NDVIllg	2309600	2B	78	0.0004945	0.08573
NDVIllg	1054006	2B	78	0.00071487	0.07695
GNO	1029487	7B	95	0.00054437	0.06579
GNO	4910904	2A	54	0.00018156	0.08916
GNO	100031178	2A	59	0.00025804	0.0828
GNO	1069828	2A	61	0.00013524	0.08343
GNO	1067817	2A	61	0.00026226	0.07475
GNO	100022516	2A	65	0.00013215	0.08827
GNO	1106212	2A	66	3.3552e-05	0.10194
GNO	1077708	2A	66	7.4428e-05	0.11689
GNO	1053788	2A	66	8.2664e-05	0.09302
GNO	1215845	2A	66	0.00012292	0.09105
GNO	1091747	2A	66	0.00023376	0.07641
GNO	1150369	2A	66	0.00053185	0.06784
GNO	2276567	2A	66	0.00078193	0.07131
GNO	1140354	2A	67	8.6873e-05	0.09625
GNO	1235569	2A	68	8.7043e-05	0.09544
GNO	100032814	2B	82	2.4275e-05	0.10869
DTM	1100015	3A	40	0.00099019	0.07203
DTM	2275611	3B	112	0.00083088	0.07145
DTM	2281219	3B	112	0.00093457	0.06958
DTM	100040367	4A	130	0.0008758	0.07114
DTM	7353695	4A	130	0.00094235	0.06644
DTM	1275482	4B	2	7.8249e-07	0.16213
DTM	2256073	6A	86	6.3271e-05	0.09844
DTM	1028975	6B	23	0.00064749	0.07243
DTM	1204331	6B	60	0.00040442	0.07669
DTM	1016317	6B	68	0.00033779	0.08073
DTM	1119963	7B	95	0.00083838	0.07398
DTM	1057112	1B	6	1.4634e-09	0.25185
DTM	7920077	1B	8	4.2615e-06	0.13165
DTM	3938710	1B	71	3.6745e-06	0.13904
DTM	1221597	1B	160	0.0007956	0.0741
DTM	1054006	2B	78	0.0004009	0.08103
DTM	1108462	2B	80	0.00084148	0.06641
DTA	1100015	3A	40	0.00017398	0.09077
DTA	1063624	3A	40	0.00018307	0.08256
DTA	1275482	4B	2	2.1689e-07	0.17226
DTA	2256073	6A	86	0.00023195	0.08072
DTA	1028975	6B	23	0.00046385	0.07439
DTA	1016317	6B	68	0.00068379	0.07076
DTA	1057112	1B	6	5.0796e-10	0.27492
DTA	7920077	1B	8	4.5658e-06	0.12868
DTA	3938710	1B	71	3.1385e-06	0.14566
DTA	1221597	1B	160	0.00042974	0.08069
DTA	1022158	2A	23	0.00093047	0.07672
DTA	1131447	2A	33	0.00026295	0.09815
DTA	3021975	2B	22	0.00098749	0.06596
DTA	4993268	2B	75	0.00059784	0.06878
DTA	1054006	2B	78	0.00026641	0.08727
DTA	1108462	2B	80	0.00061543	0.06776
