# Supplementary material for: Genome-Wide Association Analyses Identify QTL Hotspots for Yield and Component Traits in Durum Wheat Grown under Yield Potential, Drought, and Heat Stress Environments
Source: Front Plant Sci. 2018 Feb 6;9:81. doi: 10.3389/fpls.2018.00081 (PMC5808252; doi:10.3389/fpls.2018.00081)
Supplement: Table S3 — GWAS results for the traits under yield potential conditions using flowering time as a covariate. [file Table3.XLSX]

## Sheet: Supplementary Table 7
Supplementary Table 3. GWAS results for the traits under yield potential conditions using flowering time as a covariate
Trait	Marker	Chr	Pos	p	MarkerR2
YLD	3026475	2B	74	0.00014555	0.06797
YLD	12419420	2B	74	0.00022616	0.06524
YLD	1141012	2B	75	0.00045573	0.05964
YLD	3064848	2B	75	0.00075987	0.05453
YLD	1007283	3B	17	0.00075539	0.05443
YLD	2248198	7A	40	0.00042505	0.06213
YLD	3955691	7B	11	0.00076129	0.05596
TGW	3027334	2A	45	0.00014767	0.07319
TGW	1069828	2A	61	0.00010264	0.07486
TGW	1067817	2A	61	0.00023618	0.06704
TGW	100020070	2A	63	0.00088222	0.05688
TGW	100022516	2A	65	8.2452e-05	0.07899
TGW	1077708	2A	66	1.0347e-06	0.14139
TGW	1053788	2A	66	1.3334e-06	0.12158
TGW	1106212	2A	66	3.4238e-06	0.12368
TGW	1091747	2A	66	2.3942e-05	0.09413
TGW	1215845	2A	66	8.0353e-05	0.07818
TGW	2276567	2A	66	0.00015507	0.07387
TGW	1150369	2A	66	0.00024006	0.06981
TGW	1140354	2A	67	1.5277e-06	0.12083
TGW	100011646	2A	67	0.00053161	0.06327
TGW	1235569	2A	68	0.00010323	0.07547
TGW	991434	2A	69	0.00021792	0.06832
TGW	994673	2A	69	0.00039797	0.06413
TGW	5323992	2A	69	0.00057016	0.05728
TGW	1097891	2A	69	0.00071532	0.0571
TGW	4910902	2A	69	0.00085676	0.05744
TGW	100035706	2A	70	0.00027696	0.06428
TGW	2255128	2A	70	0.00059291	0.05962
TGW	1216842	2A	70	0.00072307	0.055
TGW	100029445	2B	75	0.00067715	0.05739
TGW	100032814	2B	82	7.3258e-06	0.1049
TGW	2260283	5A	50	0.00095484	0.05348
TGW	984274	5B	77	0.00066062	0.0553
PH	3064385	1A	84	0.00016848	0.06793
PH	1094239	1B	142	0.00012579	0.07025
PH	4909607	1B	269	0.00048856	0.0768
PH	1120653	2A	29	6.4476e-06	0.1048
PH	1005784	2A	75	0.00097579	0.0532
PH	1161545	2A	76	0.0007106	0.05508
PH	4911150	2B	63	8.5988e-06	0.09724
PH	100006295	2B	78	1.0404e-05	0.09752
PH	4990115	2B	78	0.00015657	0.07529
PH	2280469	2B	78	0.00088571	0.05741
PH	4909882	2B	79	4.3942e-05	0.08504
PH	5324128	2B	108	0.00033286	0.06324
PH	3021036	3A	1	0.00023502	0.07125
PH	100038375	3A	3	8.5771e-05	0.07996
PH	1298557	3A	4	0.00017237	0.07371
PH	1122849	3A	4	0.00040827	0.072
PH	5325161	3A	4	0.00099468	0.05693
PH	1114649	3A	8	8.0678e-07	0.12365
PH	100040320	3A	9	0.00017434	0.08019
PH	3026467	3B	49	0.00014801	0.07244
PH	9724765	4B	31	2.8309e-05	0.09778
PH	1090296	4B	31	4.9473e-05	0.0892
PH	2278417	4B	31	0.00017028	0.07473
PH	1062794	4B	31	0.00039592	0.06001
PH	100026227	4B	31	0.00045279	0.06675
PH	100013444	4B	32	0.00058204	0.06485
PH	996108	4B	39	0.00052203	0.06167
PH	4988916	5B	63	0.00031486	0.06355
PH	1058162	5B	65	0.00088767	0.06264
PH	1091171	5B	74	8.4624e-05	0.07566
PH	3064696	6A	58	0.0009492	0.05496
PH	1134949	6B	30	0.00026609	0.06563
PH	1142602	6B	30	0.00050741	0.06825
PH	1011393	6B	31	4.07e-07	0.13098
PH	1064849	6B	35	0.00078217	0.05384
PH	1097392	6B	47	7.0793e-05	0.07995
PH	1380232	7A	88	0.00076018	0.06094
PH	985863	7A	88	0.00096097	0.05418
PH	1081527	7B	42	9.3775e-05	0.08421
PH	1164909	7B	127	9.21e-05	0.07925
PH	100021572	7B	129	0.00015494	0.08934
NDVIVg	100030665	2B	75	5.8473e-05	0.07619
NDVIVg	2277455	3A	12	0.00034872	0.06544
GNO	4910904	2A	54	9.8863e-06	0.10614
GNO	1219709	2A	54	0.00065548	0.05784
GNO	100031178	2A	59	4.9446e-05	0.08701
GNO	1069828	2A	61	5.0664e-05	0.08439
GNO	1067817	2A	61	9.3217e-05	0.07721
GNO	1140354	2A	67	0.0009979	0.05588
GNO	3064848	2B	75	7.4355e-05	0.07811
GNO	1095642	7A	75	0.00059621	0.05587
GNO	1082004	7B	36	0.00068151	0.05469
GNO	987928	7B	36	0.0008921	0.05219
DTM	100037663	2A	66	0.00053131	0.05638
DTM	100006591	2A	103	0.00070214	0.05467
DTM	4989043	2B	0	0.00084391	0.05172
DTM	4993268	2B	75	0.00075981	0.05434
DTM	1023450	2B	78	0.000418	0.05636
DTM	1132751	2B	82	0.00043475	0.05567
DTM	2277066	3B	139	0.00052211	0.06713
DTM	1234288	4A	127	0.00059936	0.07307
DTM	7353695	4A	130	0.00010533	0.07329
DTM	9721883	4A	132	0.00059493	0.07287
DTM	2255809	6A	63	0.00070497	0.05227
DTM	2289574	7A	76	0.00032277	0.05928
DTM	100030088	7A	88	0.00041844	0.06373
DTM	100008037	7A	96	0.00090173	0.05206
