# Supplementary material for: Genome-Wide Association Analyses Identify QTL Hotspots for Yield and Component Traits in Durum Wheat Grown under Yield Potential, Drought, and Heat Stress Environments
Source: Front Plant Sci. 2018 Feb 6;9:81. doi: 10.3389/fpls.2018.00081 (PMC5808252; doi:10.3389/fpls.2018.00081)
Supplement: Table S4 — GWAS results for drought stressed environments for all traits. [file Table4.XLSX]

## Sheet: Yield
Supplementary Table 4. GWAS results of the traits under drought stress conditions
Trait	Marker	Chr	Pos	p	MarkerR2
YLD	100030956	1A	140	7.2916e-05	0.09866
YLD	3028064	4A	95	0.000947	0.06606
YLD	982155	4A	96	0.00096406	0.06603
YLD	1117089	4A	96	0.00099043	0.06488
YLD	1093353	5B	30	0.00077734	0.06793
YLD	100022891	5B	60	0.00032864	0.07645
YLD	1216668	6B	31	0.00095567	0.06619
YLD	2279813	7B	134	0.0008923	0.06953
TGW	100022516	2A	65	0.00084154	0.07172
TGW	1077708	2A	66	5.8108e-05	0.11509
TGW	1091747	2A	66	0.00021555	0.09489
TGW	1106212	2A	66	0.00030657	0.10157
TGW	1053788	2A	66	0.00087866	0.07248
TGW	1150369	2A	66	0.00092881	0.07262
TGW	1140354	2A	67	0.00098522	0.07183
TGW	994673	2A	69	0.00037329	0.08423
TGW	5323992	2A	69	0.00052205	0.07488
TGW	4910902	2A	69	0.00053332	0.07638
TGW	991434	2A	69	0.00069041	0.07162
TGW	1005930	2A	69	0.00073148	0.08117
TGW	100035706	2A	70	0.00011224	0.09399
TGW	992420	2A	70	0.00020696	0.08748
TGW	1216842	2A	70	0.00045139	0.07619
TGW	2257109	2A	70	0.0005102	0.07467
TGW	100032814	2B	82	0.00054597	0.07858
PH	3940289	1B	262	0.00012853	0.08459
PH	1102277	1B	268	0.00012516	0.08423
PH	1102235	1B	268	0.00050444	0.07374
PH	2276699	1B	269	0.00041356	0.07208
PH	4909607	1B	269	0.00051216	0.07772
PH	1108404	1B	269	0.0006917	0.06515
PH	3384897	1B	269	0.00078566	0.06373
PH	4909882	2B	79	5.1299e-06	0.13448
PH	5410373	2B	79	0.00022317	0.08802
PH	100040320	3A	9	0.00016301	0.10345
PH	1062794	4B	31	3.7311e-06	0.12317
PH	1090296	4B	31	1.5012e-05	0.11039
PH	1088122	4B	31	2.832e-05	0.10227
PH	2278417	4B	31	0.00017417	0.08254
PH	9724765	4B	31	0.00037428	0.08341
PH	1201273	4B	31	0.00070535	0.09235
PH	100013444	4B	32	0.00031786	0.08596
PH	1091451	5A	109	0.00099098	0.07705
PH	100038677	6B	83	0.00020775	0.07908
PH	1134569	7A	75	0.00022061	0.07842
PH	100033044	7A	75	0.00039229	0.0697
PH	1118805	7A	75	0.00039229	0.0697
PH	1094375	7B	98	0.0001782	0.0872
PH	1033202	7B	124	0.00044177	0.07743
NDVIvg	12419226	2A	113	0.00092486	0.06608
NDVIvg	1684097	2A	115	0.00037818	0.08158
NDVIvg	100030665	2B	75	0.00064626	0.06524
NDVIvg	1108462	2B	80	0.00055432	0.06679
NDVIvg	979377	3A	118	0.00087889	0.06703
NDVIvg	3955846	3B	8	6.1078e-05	0.09641
NDVIvg	2249069	3B	58	0.00098652	0.06618
NDVIvg	2251282	3B	64	0.00024322	0.07768
NDVIvg	2278198	3B	64	0.00028446	0.07878
NDVIvg	1127723	3B	68	0.00071946	0.06878
NDVIvg	100037044	4A	96	0.00010491	0.08591
NDVIvg	993060	4A	102	0.00050822	0.07477
NDVIvg	1692223	5B	74	0.00039737	0.07299
NDVIvg	100033047	5B	74	0.00098187	0.06207
NDVIvg	3064527	5B	75	0.000198	0.08521
NDVIvg	984274	5B	77	0.00083414	0.06338
NDVIvg	100020960	5B	77	0.00091457	0.06352
NDVIvg	1127180	6B	4	0.00036628	0.07258
NDVIvg	6030348	6B	42	0.00063039	0.06512
NDVIvg	1168088	7A	50	0.00055891	0.06862
NDVIvg	1229136	7B	45	0.00099012	0.06418
NDVIvg	1125672	7B	46	0.00093498	0.06329
NDVIllg	4004081	1A	145	0.00083804	0.0747
NDVIllg	1142612	2A	69	2.6024e-06	0.1418
NDVIllg	4989043	2B	0	0.00021623	0.08216
NDVIllg	4989523	2B	0	0.00037129	0.07765
NDVIllg	4989029	2B	64	0.00018941	0.09619
NDVIllg	100012418	2B	70	0.0009989	0.07413
NDVIllg	3026475	2B	74	0.000122	0.08644
NDVIllg	12419420	2B	74	0.00017914	0.0826
NDVIllg	1667363	2B	74	0.00047453	0.07186
NDVIllg	4993268	2B	75	3.0001e-05	0.10405
NDVIllg	1141012	2B	75	5.2803e-05	0.10032
NDVIllg	3064848	2B	75	0.00051903	0.07046
NDVIllg	2276356	3B	73	0.00091814	0.06622
NDVIllg	1694759	5A	88	0.00097554	0.06344
NDVIllg	2278878	5A	93	0.00026446	0.08498
NDVIllg	100042165	5B	55	1.9163e-05	0.13076
GNO	1077708	2A	66	0.00064454	0.08086
GNO	1106212	2A	66	0.00097002	0.07317
GNO	100024904	2B	75	0.0005163	0.07106
GNO	100032814	2B	82	0.00052007	0.07612
GNO	100035538	5B	40	0.00039657	0.07588
GNO	100029639	6A	77	0.00016574	0.08408
GNO	1039591	6A	88	0.00011734	0.08906
GNO	3944902	7B	36	0.00049717	0.07134
GNO	1082004	7B	36	0.00088276	0.06484
GNO	987928	7B	36	0.00090736	0.06455
DTM	7338706	1A	72	0.00026284	0.08237
DTM	1022158	2A	23	0.00022453	0.10048
DTM	1131447	2A	33	8.4249e-05	0.12766
DTM	1142612	2A	69	0.00098108	0.06764
DTM	1864262	2A	122	0.00037921	0.08257
DTM	3021975	2B	22	0.00083498	0.06855
DTM	1669704	2B	22	0.00084023	0.07023
DTM	100012418	2B	70	0.00013273	0.09595
DTM	3026475	2B	74	0.00040094	0.073
DTM	12419420	2B	74	0.00068379	0.06777
DTM	4993268	2B	75	0.0002223	0.08062
DTM	1141012	2B	75	0.00027639	0.07879
DTM	1054006	2B	78	0.00098323	0.08182
DTM	1108462	2B	80	0.00058119	0.06907
DTM	1133579	5A	68	0.00041373	0.08027
DTM	1215213	5A	69	0.00091316	0.06479
DTM	100042165	5B	55	0.00032072	0.09371
DTM	1242652	5B	82	0.00064301	0.06771
DTA	1094239	1B	142	0.00016244	0.08647
DTA	1221597	1B	160	6.119e-05	0.12517
DTA	1131447	2A	33	0.00022995	0.1131
DTA	1028748	2A	68	0.00062194	0.07065
DTA	1142612	2A	69	9.6291e-05	0.10404
DTA	1117058	2B	12	0.00024652	0.09212
DTA	3021975	2B	22	0.00016557	0.09207
DTA	3064697	2B	22	0.00079575	0.074
DTA	4911150	2B	63	0.00015854	0.08816
DTA	4989029	2B	64	0.00039291	0.09024
DTA	100012418	2B	70	8.4079e-05	0.10877
DTA	1667363	2B	74	0.00010877	0.09445
DTA	4993268	2B	75	4.928e-06	0.13184
DTA	3064848	2B	75	0.00011948	0.09185
DTA	1054006	2B	78	1.1389e-05	0.14086
DTA	1104354	2B	79	0.00073783	0.07559
DTA	1108462	2B	80	7.5477e-05	0.09572
DTA	1107872	2B	83	0.00032218	0.08802
DTA	1128432	2B	83	0.00092842	0.07225
DTA	1063624	3A	40	1.3105e-05	0.11996
DTA	1100015	3A	40	1.981e-05	0.13284
DTA	1087717	3A	47	0.00074129	0.06896
DTA	1065211	3A	47	0.00079751	0.06866
DTA	2254081	3A	48	0.00057673	0.07206
DTA	1130833	3B	38	1.9795e-05	0.14338
DTA	5579660	3B	39	0.00015362	0.11193
DTA	1101691	3B	39	0.00030455	0.10657
DTA	1028085	3B	39	0.00037741	0.09362
DTA	3026467	3B	49	0.00015763	0.08813
DTA	1230702	4B	1	0.00056387	0.08545
DTA	1061937	4B	32	0.000259	0.08825
DTA	2276490	4B	33	0.00048216	0.0753
DTA	1203058	4B	33	0.0007898	0.0702
DTA	4002032	5A	37	0.00064934	0.07067
DTA	1013608	5A	50	0.00062194	0.07065
DTA	2278878	5A	93	0.00035731	0.08434
DTA	100026626	5B	42	0.00062212	0.0765
DTA	100042165	5B	55	0.00068654	0.08577
DTA	1242652	5B	82	0.00063245	0.07046
DTA	1112864	5B	89	0.00098549	0.06821
DTA	1043765	6A	28	0.00054352	0.09446
DTA	1011393	6B	31	0.00031813	0.07986
DTA	3064390	6B	56	0.00094549	0.06669
DTA	5970833	7A	40	0.00057463	0.07496
