# Supplementary material for: Genome-Wide Association Analyses Identify QTL Hotspots for Yield and Component Traits in Durum Wheat Grown under Yield Potential, Drought, and Heat Stress Environments
Source: Front Plant Sci. 2018 Feb 6;9:81. doi: 10.3389/fpls.2018.00081 (PMC5808252; doi:10.3389/fpls.2018.00081)
Supplement: Table S5 — GWAS results for the traits under drought stress conditions using flowering time as a covariate. [file Table5.XLSX]

## Sheet: Sheet1
Supplementary Table 5. GWAS results for the traits under drought stress conditions using flowering time as a covariate
Trait	Marker	Chr	Pos	p	MarkerR2
YLD	5325217	2B	42	0.00057418	0.06025
YLD	2264577	4A	124	0.00028074	0.06783
YLD	1271659	4A	124	0.0007359	0.06621
TGW	3961448	2B	81	0.0002775	0.07525
TGW	3939679	2B	82	0.00058886	0.06916
PH	1279776	1A	136	0.0002157	0.07113
PH	5580120	1B	161	0.00086575	0.05405
PH	984303	1B	162	0.00093149	0.05382
PH	1261077	2A	8	0.00084385	0.06773
PH	4909882	2B	79	0.00018686	0.07298
PH	1090296	4B	31	0.00035128	0.06456
PH	1062794	4B	31	0.00038908	0.06046
PH	1088122	4B	31	0.00076247	0.05431
PH	100013444	4B	32	0.00021184	0.07034
PH	1064849	6B	35	9.0669e-05	0.07413
PH	1012201	7A	96	0.00011637	0.07233
PH	2262597	7B	104	0.00095163	0.05542
NDVIVg	1275482	4B	2	0.00041246	0.06403
NDVIVg	3957679	7A	75	0.00077528	0.05543
GNO	3026475	2B	74	0.00034732	0.06194
GNO	12419420	2B	74	0.00060586	0.05801
GNO	1141012	2B	75	0.00053295	0.06
GNO	1108690	5A	65	0.00090393	0.05841
GNO	3022342	5A	67	0.0007165	0.0562
GNO	1102242	5A	70	0.00064059	0.05853
DTM	1031751	1A	83	0.00012972	0.07358
DTM	984424	1A	85	0.00023434	0.06622
DTM	1094239	1B	142	0.0001765	0.06859
DTM	4911150	2B	63	0.00032662	0.06294
DTM	1127607	5A	41	0.000146	0.07078
DTM	100006865	5A	48	2.317e-05	0.09046
DTM	2281932	5A	48	5.8434e-05	0.08733
DTM	1263136	5A	48	0.00018957	0.07006
DTM	100033800	5A	48	0.00038644	0.06383
DTM	2262818	5A	48	0.00039382	0.0666
DTM	5581767	5A	48	0.00041068	0.07024
DTM	2275994	5A	48	0.00090573	0.05613
DTM	100042914	5A	150	0.00068097	0.06165
DTM	989092	5B	47	0.0002099	0.0692
DTM	1011393	6B	31	0.00076328	0.059
