# Supplementary material for: Genome-Wide Association Analyses Identify QTL Hotspots for Yield and Component Traits in Durum Wheat Grown under Yield Potential, Drought, and Heat Stress Environments
Source: Front Plant Sci. 2018 Feb 6;9:81. doi: 10.3389/fpls.2018.00081 (PMC5808252; doi:10.3389/fpls.2018.00081)
Supplement: Table S6 — GWAS results for heat stressed environments for all traits. [file Table6.XLSX]

## Sheet: YLD
Supplementary Table 6. GWAS results for heat stress environments for all traits
Trait	Marker	Chr	Pos	p	MarkerR2
YLD	5325217	2B	42	8.0135e-05	0.0989
YLD	100033240	4A	107	0.00074609	0.06929
YLD	998486	4A	115	0.00058294	0.0734
YLD	1022435	4A	116	0.0004383	0.09158
YLD	1022435	4A	116	0.00060223	0.07286
YLD	1095278	4A	116	0.00069186	0.0761
YLD	2264577	4A	124	1.1872e-05	0.12233
YLD	1271659	4A	124	0.000336	0.08221
TGW	1002784	2B	22	0.00042167	0.06926
TGW	1201586	2B	71	0.00056501	0.06831
TGW	12770518	2B	77	6.8982e-05	0.09303
TGW	13196542	3A	17	0.00014472	0.09209
TGW	1091277	3A	48	7.6899e-05	0.08803
TGW	1217152	3A	74	0.00036771	0.07172
TGW	2281938	3A	76	0.00098049	0.06447
TGW	5582460	3B	53	0.00036397	0.0733
TGW	100038880	3B	57	0.00035854	0.06931
TGW	1214964	3B	59	0.00035854	0.06931
TGW	1267788	3B	60	0.00091981	0.07345
TGW	5367520	3B	86	0.00031479	0.07218
TGW	4009243	3B	115	0.00019327	0.07716
TGW	1097691	3B	116	0.00026814	0.07527
TGW	1073752	4A	96	2.1663e-05	0.10194
TGW	989573	4A	96	0.00012074	0.09727
TGW	1125647	4A	96	0.00014898	0.08523
TGW	3946523	4A	96	0.00047237	0.07147
TGW	988704	4A	96	0.00055588	0.06836
TGW	979917	4A	98	0.00083183	0.06297
TGW	1697593	4A	103	0.0007625	0.07288
TGW	4988995	4A	121	0.0006979	0.0731
TGW	2262894	4A	122	0.0001194	0.08963
TGW	2260638	4A	123	0.00091662	0.06909
TGW	979365	4A	124	0.00045411	0.07663
TGW	1271659	4A	124	0.00060409	0.07189
TGW	1035946	4A	128	7.1038e-05	0.0928
TGW	4991847	5A	57	0.00069004	0.0669
TGW	1279676	5A	71	0.00036099	0.07829
TGW	987611	5A	83	4.192e-05	0.09569
TGW	1073409	5A	84	9.781e-06	0.11551
TGW	1241769	5A	84	0.00012403	0.08779
TGW	4002771	5A	84	0.00046536	0.07996
TGW	3934672	5A	85	0.00074394	0.06678
TGW	1129170	5A	86	0.00077512	0.0649
TGW	1116771	5B	28	4.0051e-06	0.13244
TGW	1207913	5B	31	2.825e-05	0.10097
TGW	1275356	5B	31	9.1893e-05	0.09413
TGW	1273829	5B	33	0.0003718	0.07307
TGW	1204508	5B	53	0.00093376	0.07301
TGW	1042425	5B	61	2.6025e-05	0.10024
TGW	977573	5B	61	4.891e-05	0.09687
TGW	992337	5B	74	4.1123e-07	0.14477
TGW	1091779	5B	78	0.00079023	0.06504
TGW	3020357	6A	23	0.00047672	0.07323
TGW	7344136	6A	25	0.00093379	0.07148
TGW	7344135	6A	25	0.00097115	0.06924
TGW	1134643	6A	27	0.00039491	0.07466
TGW	2255809	6A	63	0.00081596	0.06179
TGW	2259013	6B	10	0.00075524	0.06408
TGW	995614	6B	11	0.00044209	0.06763
TGW	3022182	6B	30	9.8921e-05	0.08774
TGW	2273640	6B	31	0.00104	0.06442
TGW	4909664	7A	60	0.000328	0.08144
TGW	1216017	7B	42	5.8606e-06	0.11509
TGW	1090398	7B	42	8.883e-05	0.09102
TGW	1229136	7B	45	1.4831e-06	0.13023
TGW	1072473	7B	45	3.8711e-05	0.09585
TGW	1125672	7B	46	4.7836e-05	0.09199
TGW	100011982	7B	46	8.3019e-05	0.08976
TGW	3222132	7B	47	0.0002257	0.07818
PH	1261077	2A	8	0.00010051	0.10474
PH	1399765	2A	8	0.00018936	0.09634
PH	4004014	2A	13	0.00034413	0.09091
PH	1275482	4B	2	0.00091441	0.07638
PH	1064849	6B	35	0.00070158	0.06793
NDVIvg	100007802	4A	13	0.00040035	0.07429
NDVIvg	1275482	4B	2	0.00017548	0.08858
NDVIvg	1123356	5B	63	0.00046771	0.07291
NDVIvg	1143552	5B	65	9.8985e-05	0.09039
NDVIvg	4991269	5B	65	0.00010567	0.1035
NDVIvg	1058162	5B	65	0.00038651	0.08087
GNO	5325217	2B	42	0.00021024	0.08383
GNO	3026475	2B	74	0.00068291	0.06779
GNO	12419420	2B	74	0.00099738	0.06423
GNO	1022435	4A	116	0.0006352	0.08137
GNO	2264577	4A	124	0.00015021	0.08974
DTM	4989043	2B	0	0.00013259	0.08854
DTM	4989523	2B	0	0.00016506	0.08643
DTM	7354320	2B	0	0.00050655	0.07172
DTM	2278481	2B	0	0.00065027	0.06978
DTM	999641	2B	0	0.0009467	0.06477
DTM	1123954	2B	40	0.00029631	0.09428
DTM	1224406	4A	100	0.00085423	0.08014
DTA	1057112	1B	6	0.00037409	0.0815
DTA	7920077	1B	8	0.00025482	0.08109
DTA	3938710	1B	71	0.00017346	0.09152
DTA	4989523	2B	0	2.4425e-07	0.17604
DTA	4989043	2B	0	3.8763e-07	0.16996
DTA	999641	2B	0	7.153e-07	0.15136
DTA	7354320	2B	0	3.9634e-06	0.13023
DTA	2278481	2B	0	1.6766e-05	0.11483
DTA	983748	3A	69	0.00061932	0.07413
DTA	1022435	4A	116	0.00074037	0.07951
DTA	1074031	4A	132	0.00050764	0.08029
DTA	100042165	5B	55	0.00025248	0.09279
DTA	100040366	5B	59	0.00078634	0.07111
DTA	4911004	6A	28	0.000647	0.07942
DTA	3021361	6A	28	0.0006617	0.07254
DTA	100032655	6A	28	0.00067655	0.07165
DTA	3064711	6A	28	0.00067655	0.07165
DTA	3944893	6A	28	0.00067655	0.07165
DTA	5411609	6A	28	0.00067655	0.07165
DTA	1001275	7A	112	0.00088243	0.06592
