# Supplementary material for: Genome-Wide Association Analyses Identify QTL Hotspots for Yield and Component Traits in Durum Wheat Grown under Yield Potential, Drought, and Heat Stress Environments
Source: Front Plant Sci. 2018 Feb 6;9:81. doi: 10.3389/fpls.2018.00081 (PMC5808252; doi:10.3389/fpls.2018.00081)
Supplement: Table S7 — GWAS results for the traits under heat stress conditions using flowering time as a covariate. [file Table7.xlsx]

## Sheet: Sheet1
Supplementary Table 7. GWAS results for the traits under heat stress conditions using flowering time as a covariate
Trait	Marker	Chr	Pos	p	MarkerR2
YLD	100030956	1A	140	0.00091022	0.05495
YLD	3028745	1B	99	0.00051807	0.05804
YLD	4910151	1B	223	0.00093975	0.05401
YLD	100012508	2B	18	0.00090339	0.05271
YLD	3064874	3B	133	0.00055799	0.05887
YLD	6050033	3B	133	0.00067093	0.05573
YLD	100040423	3B	133	0.0008776	0.05369
YLD	100040423	3B	133	0.00096729	0.05265
YLD	5411377	6A	54	0.00087933	0.0551
YLD	2262552	7B	40	0.00033485	0.06283
YLD	1089585	7B	39	0.00089583	0.05889
TGW	1077708	2A	66	4.1914e-05	0.09985
TGW	100035706	2A	70	9.8945e-05	0.0763
TGW	992420	2A	70	0.00024966	0.06865
TGW	994673	2A	69	0.00032653	0.06873
TGW	4910902	2A	69	0.00038174	0.0664
TGW	1216842	2A	70	0.00039559	0.06238
TGW	5323992	2A	69	0.00043661	0.06157
TGW	1005930	2A	69	0.00062041	0.06769
TGW	991434	2A	69	0.00076605	0.0578
TGW	2257109	2A	70	0.00078054	0.05585
TGW	983748	3A	69	0.00022842	0.06678
TGW	1217152	3A	74	0.00043722	0.06149
PH	3959168	1A	117	0.00016973	0.07002
PH	2254132	1A	116	0.00087863	0.05242
PH	4909607	1B	269	0.00022461	0.07634
PH	3940289	1B	262	0.00028368	0.06537
PH	2277745	1B	51	0.0004132	0.05967
PH	12768885	1B	262	0.00043599	0.05998
PH	3064624	1B	269	0.00050035	0.05878
PH	2276699	1B	269	0.00064498	0.05775
PH	1102277	1B	268	0.00066831	0.0565
PH	1124749	1B	271	0.00070749	0.06094
PH	3027334	2A	45	0.00033215	0.06446
PH	4909882	2B	79	4.0644e-05	0.0901
PH	100036374	2B	107	0.00046259	0.05944
PH	100040320	3A	9	4.8344e-05	0.11221
PH	9724765	4B	31	1.0894e-05	0.10899
PH	2278417	4B	31	3.7241e-05	0.08649
PH	1062794	4B	31	4.6785e-05	0.08017
PH	1090296	4B	31	4.9919e-05	0.08342
PH	1088122	4B	31	0.0002927	0.06458
PH	100013444	4B	32	0.0005299	0.06614
PH	4991269	5B	65	0.00032298	0.06569
PH	4911214	6A	12	0.00044809	0.05867
PH	100038677	6B	83	0.00034754	0.06263
PH	1380232	7A	88	6.1839e-05	0.08285
PH	1160461	7A	88	0.00021806	0.06853
PH	5582081	7B	59	0.00095629	0.05144
NDVIVg	7865040	1A	97	0.00088609	0.04876
NDVIVg	1026963	3B	60	0.0005135	0.06143
NDVIVg	2251282	3B	64	0.000562	0.0548
NDVIVg	12002144	4B	46	0.00037095	0.05855
NDVIVg	2262508	7B	26	0.0002573	0.06919
NDVIllg	1057112	1B	6	0.00022792	0.07248
NDVIllg	1142537	2B	78	0.0004634	0.05877
NDVIllg	4911139	4A	130	0.00076616	0.06082
NDVIllg	1016317	6B	68	9.8267e-05	0.07533
NDVIllg	5562979	7B	39	0.00028519	0.07578
GNO	3064848	2B	75	2.245e-05	0.08852
GNO	100035538	5B	40	0.00039577	0.06384
GNO	1082004	7B	36	7.1485e-05	0.07805
GNO	3944902	7B	36	7.7944e-05	0.07752
GNO	987928	7B	36	9.8341e-05	0.07498
GNO	2262552	7B	40	0.00039285	0.06477
DTM	1057112	1B	6	0.00021447	0.07412
DTM	980221	5B	138	0.00051464	0.06623
DTM	100033409	5B	137	0.00083989	0.0579
DTM	1016317	6B	68	0.00019517	0.06905
DTM	1123995	6B	1	0.00051789	0.06677
