# Supplementary material for: Genome-Wide Association Analyses Identify QTL Hotspots for Yield and Component Traits in Durum Wheat Grown under Yield Potential, Drought, and Heat Stress Environments
Source: Front Plant Sci. 2018 Feb 6;9:81. doi: 10.3389/fpls.2018.00081 (PMC5808252; doi:10.3389/fpls.2018.00081)
Supplement: Table S8 — GWAS results for SSI, TOL, STI for drought stress. [file Table8.XLSX]

## Sheet: SSI
Supplementary Table 8. GWAS results of the stress tolerance indices for drought stress
Trait	Marker	Chr	Pos	p	MarkerR2	Trait	index
YLD-TOL	1218973	3B	50	0.00049523	0.04884	YLD	TOL
YLD-TOL	1010250	3B	50	0.00070516	0.04471	YLD	TOL
YLD-TOL	5325247	3B	113	0.00080763	0.04401	YLD	TOL
YLD-TOL	5582756	3B	113	0.00080763	0.04401	YLD	TOL
YLD-TOL	2259418	5A	20	0.00080659	0.04402	YLD	TOL
YLD-TOL	1142682	5A	22	0.0003181	0.05173	YLD	TOL
YLD-TOL	1092581	7A	75	0.00056429	0.04718	YLD	TOL
YLD-TOL	1278047	7A	75	0.00078701	0.04469	YLD	TOL
YLD-STI	1128432	2B	83	0.0003695	0.08197	YLD	STI
YLD-STI	7908274	3A	48	0.00082845	0.06603	YLD	STI
YLD-STI	1156906	5A	150	0.00022056	0.07772	YLD	STI
YLD-STI	1084885	5B	19	0.00073077	0.07761	YLD	STI
YLD-STI	5582758	5B	101	0.00068836	0.06565	YLD	STI
YLD-STI	1043765	6A	28	0.0001626	0.09627	YLD	STI
YLD-STI	1216668	6B	31	0.00080608	0.0638	YLD	STI
YLD-SSI	1128432	2B	83	0.00037185	0.08191	YLD	SSI
YLD-SSI	7908274	3A	48	0.00083632	0.0659	YLD	SSI
YLD-SSI	1156906	5A	150	0.00022301	0.07757	YLD	SSI
YLD-SSI	1084885	5B	19	0.0007388	0.07745	YLD	SSI
YLD-SSI	5582758	5B	101	0.00068378	0.0657	YLD	SSI
YLD-SSI	1043765	6A	28	0.0001628	0.09627	YLD	SSI
YLD-SSI	1216668	6B	31	0.00079191	0.06397	YLD	SSI
TGW-TOL	1218094	1A	77	1.7095e-05	0.09513	TGW	TOL
TGW-TOL	1201771	1A	81	0.00021621	0.06731	TGW	TOL
TGW-TOL	1241585	1A	143	0.00075755	0.06071	TGW	TOL
TGW-TOL	1060461	1B	51	0.00046524	0.06301	TGW	TOL
TGW-TOL	1021728	1B	51	0.00092716	0.05542	TGW	TOL
TGW-TOL	100022795	1B	55	0.00062531	0.05762	TGW	TOL
TGW-TOL	1221597	1B	160	5.7246e-05	0.09163	TGW	TOL
TGW-TOL	1079237	1B	172	0.00038823	0.0639	TGW	TOL
TGW-TOL	2280286	2A	68	9.6327e-05	0.07666	TGW	TOL
TGW-TOL	1028748	2A	68	0.00014448	0.07061	TGW	TOL
TGW-TOL	2277427	2A	68	0.00061048	0.06022	TGW	TOL
TGW-TOL	1694787	2A	68	0.00084765	0.058	TGW	TOL
TGW-TOL	1005784	2A	75	2.9997e-05	0.08924	TGW	TOL
TGW-TOL	1077356	2A	76	6.269e-05	0.07873	TGW	TOL
TGW-TOL	1161545	2A	76	0.00012549	0.0729	TGW	TOL
TGW-TOL	1065267	2A	76	0.00028443	0.06908	TGW	TOL
TGW-TOL	100011862	2A	87	0.00048028	0.07431	TGW	TOL
TGW-TOL	1097265	2A	88	0.00084068	0.06257	TGW	TOL
TGW-TOL	3222539	2A	104	0.00017746	0.0707	TGW	TOL
TGW-TOL	1128771	2A	104	0.00070846	0.0587	TGW	TOL
TGW-TOL	5365250	2A	109	0.0003336	0.07471	TGW	TOL
TGW-TOL	1094059	2A	109	0.00036044	0.06342	TGW	TOL
TGW-TOL	12419226	2A	113	0.00021708	0.07395	TGW	TOL
TGW-TOL	992443	2A	119	0.00045494	0.06253	TGW	TOL
TGW-TOL	1070859	2A	120	1.9374e-05	0.09342	TGW	TOL
TGW-TOL	1066118	2A	120	3.3023e-05	0.08835	TGW	TOL
TGW-TOL	976803	2A	120	3.65e-05	0.08441	TGW	TOL
TGW-TOL	3064857	2A	120	5.8714e-05	0.08066	TGW	TOL
TGW-TOL	100007369	2A	120	0.00014556	0.07882	TGW	TOL
TGW-TOL	1218562	2A	120	0.00014899	0.07151	TGW	TOL
TGW-TOL	1060943	2A	120	0.00018124	0.06826	TGW	TOL
TGW-TOL	100038350	2A	120	0.00023689	0.06714	TGW	TOL
TGW-TOL	4910954	2A	120	0.00025114	0.06621	TGW	TOL
TGW-TOL	1202897	2A	120	0.00028485	0.0657	TGW	TOL
TGW-TOL	100038351	2A	120	0.00030869	0.06415	TGW	TOL
TGW-TOL	1233176	2A	120	0.00037536	0.06767	TGW	TOL
TGW-TOL	986208	2A	120	0.00054015	0.05972	TGW	TOL
TGW-TOL	2258430	2A	120	0.00061973	0.06142	TGW	TOL
TGW-TOL	1209389	2A	120	0.0006412	0.05785	TGW	TOL
TGW-TOL	1128252	2A	121	9.4928e-06	0.10034	TGW	TOL
TGW-TOL	1010000	2A	121	0.00044745	0.07557	TGW	TOL
TGW-TOL	1024346	2A	121	0.00083545	0.05886	TGW	TOL
TGW-TOL	1088872	2A	123	2.3273e-05	0.1046	TGW	TOL
TGW-TOL	1075301	2A	123	0.00012232	0.07971	TGW	TOL
TGW-TOL	3951368	2A	123	0.00013341	0.07524	TGW	TOL
TGW-TOL	3533607	2A	123	0.00014633	0.07333	TGW	TOL
TGW-TOL	1224481	2A	123	0.00016303	0.07315	TGW	TOL
TGW-TOL	1105417	2A	123	0.00018648	0.07531	TGW	TOL
TGW-TOL	1096228	2A	123	0.00032351	0.06893	TGW	TOL
TGW-TOL	100035838	2A	123	0.00034196	0.06674	TGW	TOL
TGW-TOL	1247908	2A	123	0.00037619	0.07493	TGW	TOL
TGW-TOL	989675	2A	123	0.00042048	0.06532	TGW	TOL
TGW-TOL	1084297	2A	123	0.00095566	0.06339	TGW	TOL
TGW-TOL	100038722	2B	12	1.3431e-05	0.09526	TGW	TOL
TGW-TOL	1135214	2B	12	0.00016731	0.07341	TGW	TOL
TGW-TOL	1027874	2B	18	9.6448e-05	0.07523	TGW	TOL
TGW-TOL	3064697	2B	22	0.00094391	0.05699	TGW	TOL
TGW-TOL	1373092	2B	76	3.2209e-05	0.09382	TGW	TOL
TGW-TOL	1054006	2B	78	0.0002226	0.07827	TGW	TOL
TGW-TOL	1108462	2B	80	0.00041605	0.06167	TGW	TOL
TGW-TOL	1196701	2B	85	0.0001495	0.07661	TGW	TOL
TGW-TOL	1110749	3A	4	0.00018197	0.07024	TGW	TOL
TGW-TOL	1100015	3A	40	0.00076101	0.06829	TGW	TOL
TGW-TOL	2254081	3A	48	0.00012405	0.07237	TGW	TOL
TGW-TOL	5580115	3A	66	0.00089278	0.05801	TGW	TOL
TGW-TOL	1082914	3B	50	0.00043944	0.06396	TGW	TOL
TGW-TOL	3957291	3B	79	5.464e-05	0.08739	TGW	TOL
TGW-TOL	1321239	3B	81	0.00033932	0.06366	TGW	TOL
TGW-TOL	2281515	3B	81	0.00034462	0.06351	TGW	TOL
TGW-TOL	100026385	3B	81	0.00055742	0.06621	TGW	TOL
TGW-TOL	1217373	3B	82	0.00013012	0.07171	TGW	TOL
TGW-TOL	1070775	4A	96	0.00082748	0.06222	TGW	TOL
TGW-TOL	100035317	4A	132	0.00039365	0.06432	TGW	TOL
TGW-TOL	1150097	4B	33	0.00041979	0.06716	TGW	TOL
TGW-TOL	3064798	4B	46	0.00033459	0.064	TGW	TOL
TGW-TOL	1672690	4B	47	0.0001493	0.08851	TGW	TOL
TGW-TOL	5325363	5A	13	0.00012885	0.07551	TGW	TOL
TGW-TOL	2262455	5A	35	0.00077626	0.05916	TGW	TOL
TGW-TOL	1050234	5A	36	8.8287e-05	0.0829	TGW	TOL
TGW-TOL	5050449	5A	36	0.00012122	0.07305	TGW	TOL
TGW-TOL	1695811	5A	36	0.00041942	0.06046	TGW	TOL
TGW-TOL	4002032	5A	37	0.00014865	0.07102	TGW	TOL
TGW-TOL	1127308	5A	38	0.00039981	0.06063	TGW	TOL
TGW-TOL	1013608	5A	50	0.00014448	0.07061	TGW	TOL
TGW-TOL	1025576	5A	57	0.00012562	0.08382	TGW	TOL
TGW-TOL	100039898	5A	68	0.00012192	0.08804	TGW	TOL
TGW-TOL	100022892	5A	84	0.00011937	0.07982	TGW	TOL
TGW-TOL	1101105	5A	86	0.00056168	0.06528	TGW	TOL
TGW-TOL	1123127	5A	111	0.00031787	0.07169	TGW	TOL
TGW-TOL	3026458	5A	115	0.00028295	0.06464	TGW	TOL
TGW-TOL	100042914	5A	150	0.0001168	0.07768	TGW	TOL
TGW-TOL	1129219	5B	32	0.00021737	0.06918	TGW	TOL
TGW-TOL	1165661	5B	48	0.00026566	0.06539	TGW	TOL
TGW-TOL	11863523	6A	13	0.00059534	0.06747	TGW	TOL
TGW-TOL	7353099	6A	55	0.00021549	0.08037	TGW	TOL
TGW-TOL	1094026	6A	59	6.3739e-05	0.08648	TGW	TOL
TGW-TOL	1107875	6A	59	0.00059002	0.05771	TGW	TOL
TGW-TOL	7353451	6A	74	0.00062631	0.06641	TGW	TOL
TGW-TOL	1091873	6A	91	0.00059603	0.06688	TGW	TOL
TGW-TOL	3064390	6B	56	0.00018395	0.06805	TGW	TOL
TGW-TOL	3024410	6B	82	0.00045372	0.06462	TGW	TOL
TGW-TOL	1100610	7A	67	6.5924e-05	0.07795	TGW	TOL
TGW-TOL	3945117	7A	73	0.0002075	0.0684	TGW	TOL
TGW-TOL	6047990	7A	75	0.00040923	0.06206	TGW	TOL
TGW-TOL	1230235	7A	140	6.9798e-06	0.10368	TGW	TOL
TGW-TOL	1001263	7A	157	0.0007611	0.05451	TGW	TOL
TGW-TOL	7341096	7B	36	0.00035773	0.07366	TGW	TOL
TGW-TOL	5562979	7B	39	0.00078037	0.06611	TGW	TOL
TGW-TOL	100026435	7B	40	0.00043803	0.07015	TGW	TOL
TGW-TOL	100011364	7B	47	0.00019031	0.06787	TGW	TOL
TGW-TOL	1090053	7B	47	0.00039981	0.06063	TGW	TOL
TGW-TOL	6047077	7B	48	0.00044603	0.06038	TGW	TOL
TGW-TOL	4993561	7B	92	5.8754e-05	0.07855	TGW	TOL
TGW-TOL	100022869	7B	128	0.00083619	0.05549	TGW	TOL
TGW-STI	7351553	1B	101	0.00052934	0.08116	TGW	STI
TGW-STI	100031756	3B	45	0.00014824	0.09903	TGW	STI
TGW-STI	100022892	5A	84	0.00076426	0.06868	TGW	STI
TGW-STI	3934672	5A	85	0.00089595	0.0684	TGW	STI
TGW-STI	1101105	5A	86	0.00071778	0.08227	TGW	STI
TGW-STI	1091873	6A	91	0.00026123	0.09186	TGW	STI
TGW-STI	1699123	6A	98	0.00080876	0.08135	TGW	STI
TGW-STI	4411921	6B	78	0.00019309	0.08802	TGW	STI
TGW-SSI	1218094	1A	77	0.00037616	0.07083	TGW	SSI
TGW-SSI	1005784	2A	75	0.00096697	0.0615	TGW	SSI
TGW-SSI	100011862	2A	87	0.00073097	0.07683	TGW	SSI
TGW-SSI	100038722	2B	12	0.00090009	0.0629	TGW	SSI
TGW-SSI	100031756	3B	45	0.00049299	0.07571	TGW	SSI
TGW-SSI	1070775	4A	96	0.00098276	0.07007	TGW	SSI
TGW-SSI	1050234	5A	36	0.00076407	0.06244	TGW	SSI
TGW-SSI	1101105	5A	86	0.00095758	0.06857	TGW	SSI
TGW-SSI	1091873	6A	91	0.00037925	0.07943	TGW	SSI
TGW-SSI	4411921	6B	78	0.000399	0.07291	TGW	SSI
TGW-SSI	1230235	7A	140	0.00043539	0.0702	TGW	SSI
GNO-TOL	1022934	2A	63	0.00042157	0.06823	GNO	TOL
GNO-TOL	1215845	2A	66	0.00021603	0.07076	GNO	TOL
GNO-TOL	7908274	3A	48	0.00016039	0.0749	GNO	TOL
GNO-TOL	1082036	3B	112	0.00047745	0.07064	GNO	TOL
GNO-TOL	1267698	4B	39	0.00055968	0.06212	GNO	TOL
GNO-TOL	2280000	4B	40	0.00065724	0.0626	GNO	TOL
GNO-TOL	1094836	4B	40	0.00082824	0.05895	GNO	TOL
GNO-TOL	1230129	4B	42	0.00049267	0.06691	GNO	TOL
GNO-TOL	100021538	6A	48	0.00061087	0.06423	GNO	TOL
GNO-TOL	1218070	6A	48	0.00080186	0.05753	GNO	TOL
GNO-TOL	1213518	6A	48	0.00088008	0.05744	GNO	TOL
GNO-TOL	1091565	6A	48	0.00092464	0.0569	GNO	TOL
GNO-TOL	983322	6A	48	0.00098569	0.05687	GNO	TOL
GNO-TOL	3020719	6A	50	5.9733e-05	0.08982	GNO	TOL
GNO-TOL	983577	6A	52	0.00010825	0.07697	GNO	TOL
GNO-TOL	1379850	6A	52	0.00020605	0.07283	GNO	TOL
GNO-TOL	1670486	6A	82	0.00025392	0.0697	GNO	TOL
GNO-TOL	1216365	6A	94	0.00016643	0.07374	GNO	TOL
GNO-TOL	2260226	6B	0	0.00063713	0.06662	GNO	TOL
GNO-TOL	100024568	6B	4	0.00091335	0.06553	GNO	TOL
GNO-STI	1247908	2A	123	0.00063224	0.07385	GNO	STI
GNO-STI	3951368	2A	123	0.00096009	0.06109	GNO	STI
GNO-STI	1132751	2B	82	0.00053013	0.06217	GNO	STI
GNO-STI	1128432	2B	83	0.00039226	0.06931	GNO	STI
GNO-STI	7908274	3A	48	0.00054462	0.06463	GNO	STI
GNO-STI	1218973	3B	50	0.00085112	0.06108	GNO	STI
GNO-STI	5411538	3B	85	0.00039609	0.06867	GNO	STI
GNO-STI	2275611	3B	112	0.00032013	0.07233	GNO	STI
GNO-STI	2281219	3B	112	0.0004257	0.06834	GNO	STI
GNO-STI	1156906	5A	150	0.00013079	0.0763	GNO	STI
GNO-STI	1043765	6A	28	0.00011722	0.08668	GNO	STI
GNO-STI	3020719	6A	50	0.00087037	0.06481	GNO	STI
GNO-STI	1216668	6B	31	0.00060449	0.06199	GNO	STI
GNO-SSI	1247908	2A	123	0.00063147	0.07387	GNO	SSI
GNO-SSI	3951368	2A	123	0.00095742	0.06111	GNO	SSI
GNO-SSI	1132751	2B	82	0.00052765	0.06222	GNO	SSI
GNO-SSI	1128432	2B	83	0.00039552	0.06923	GNO	SSI
GNO-SSI	7908274	3A	48	0.00054685	0.06459	GNO	SSI
GNO-SSI	1218973	3B	50	0.00086046	0.06098	GNO	SSI
GNO-SSI	5411538	3B	85	0.00039663	0.06866	GNO	SSI
GNO-SSI	2275611	3B	112	0.00031788	0.0724	GNO	SSI
GNO-SSI	2281219	3B	112	0.00042341	0.06839	GNO	SSI
GNO-SSI	1156906	5A	150	0.00013075	0.07631	GNO	SSI
GNO-SSI	1043765	6A	28	0.0001179	0.08661	GNO	SSI
GNO-SSI	3020719	6A	50	0.00086154	0.06492	GNO	SSI
GNO-SSI	1216668	6B	31	0.00060365	0.062	GNO	SSI
