# Supplementary material for: Genome-Wide Association Analyses Identify QTL Hotspots for Yield and Component Traits in Durum Wheat Grown under Yield Potential, Drought, and Heat Stress Environments
Source: Front Plant Sci. 2018 Feb 6;9:81. doi: 10.3389/fpls.2018.00081 (PMC5808252; doi:10.3389/fpls.2018.00081)
Supplement: Table S9 — GWAS results for SSI, TOL, STI for heat stress. [file Table9.XLSX]

## Sheet: SSI
Supplementary Table 9. GWAS results of the stress tolerance indices for heat stress
Trait-index	Marker	Chr	Pos	p-value	Marker R2	Trait	Index
YLD-TOL	1203048	2B	78	0.00085258	0.04255	YLD	TOL
YLD-TOL	3022264	2B	80	0.00086076	0.05643	YLD	TOL
YLD-TOL	3384728	2B	85	0.00093321	0.04309	YLD	TOL
YLD-TOL	5579660	3B	39	0.00061606	0.04977	YLD	TOL
YLD-TOL	1079173	5B	32	0.00079549	0.04779	YLD	TOL
YLD-TOL	1064776	5B	61	0.000417	0.05058	YLD	TOL
YLD-TOL	1158021	7A	25	4.8892e-05	0.06623	YLD	TOL
YLD-STI	4993563	3B	78	0.00026061	0.07814	YLD	STI
YLD-STI	981221	3B	81	0.00039272	0.07339	YLD	STI
YLD-STI	1096126	3B	83	0.00076801	0.06957	YLD	STI
YLD-STI	3064552	4A	107	0.00088702	0.06466	YLD	STI
YLD-STI	100033240	4A	107	0.00093816	0.06399	YLD	STI
YLD-STI	2264577	4A	124	0.00019546	0.08596	YLD	STI
YLD-STI	1158021	7A	25	0.00060133	0.07753	YLD	STI
YLD-SSI	1094239	1B	142	0.00095412	0.05885	YLD	SSI
YLD-SSI	991342	2A	58	0.00020907	0.08113	YLD	SSI
YLD-SSI	4911150	2B	63	0.0009468	0.05901	YLD	SSI
YLD-SSI	100020919	2B	74	0.00096971	0.06447	YLD	SSI
YLD-SSI	3026467	3B	49	0.00081445	0.0609	YLD	SSI
YLD-SSI	6041737	3B	68	0.00078177	0.06672	YLD	SSI
YLD-SSI	2256158	3B	77	0.000692	0.06247	YLD	SSI
YLD-SSI	4993563	3B	78	0.00010333	0.08273	YLD	SSI
YLD-SSI	981221	3B	81	0.00013144	0.0798	YLD	SSI
YLD-SSI	1217373	3B	82	0.0004682	0.06626	YLD	SSI
YLD-SSI	1096126	3B	83	0.0004905	0.06879	YLD	SSI
YLD-SSI	2264577	4A	124	0.00063114	0.06584	YLD	SSI
YLD-SSI	1061937	4B	32	0.00050534	0.06629	YLD	SSI
YLD-SSI	1077120	4B	32	0.00063009	0.06445	YLD	SSI
YLD-SSI	100033494	4B	32	0.00067794	0.06365	YLD	SSI
YLD-SSI	5562973	4B	33	0.00073255	0.06426	YLD	SSI
YLD-SSI	1102498	4B	33	0.00083362	0.06106	YLD	SSI
YLD-SSI	2276490	4B	33	0.00085568	0.06109	YLD	SSI
YLD-SSI	1203058	4B	33	0.00087708	0.06208	YLD	SSI
YLD-SSI	1105712	5A	30	0.00017364	0.0772	YLD	SSI
YLD-SSI	1126445	5B	26	0.00068755	0.06397	YLD	SSI
YLD-SSI	3064696	6A	58	0.00025827	0.0758	YLD	SSI
YLD-SSI	1011393	6B	31	0.00065954	0.06557	YLD	SSI
YLD-SSI	1012201	7A	96	0.00064634	0.06337	YLD	SSI
TGW-TOL	5345325	1B	197	0.00043963	0.06246	TGW	TOL
TGW-TOL	3027334	2A	45	0.00084932	0.06047	TGW	TOL
TGW-TOL	100031391	2A	62	0.00064016	0.06062	TGW	TOL
TGW-TOL	1201176	2A	63	0.00013329	0.0732	TGW	TOL
TGW-TOL	1022934	2A	63	0.00072933	0.06149	TGW	TOL
TGW-TOL	100020070	2A	63	0.00091025	0.05882	TGW	TOL
TGW-TOL	4910108	2A	64	9.0039e-05	0.07926	TGW	TOL
TGW-TOL	1260329	2A	65	8.7574e-05	0.08118	TGW	TOL
TGW-TOL	1041769	2A	65	0.00014527	0.07262	TGW	TOL
TGW-TOL	1053788	2A	66	4.6847e-05	0.08294	TGW	TOL
TGW-TOL	1106212	2A	66	8.3854e-05	0.08861	TGW	TOL
TGW-TOL	1077708	2A	66	0.00018742	0.08373	TGW	TOL
TGW-TOL	1105050	2A	66	0.00059812	0.0639	TGW	TOL
TGW-TOL	100011646	2A	67	1.3968e-05	0.09574	TGW	TOL
TGW-TOL	1140354	2A	67	4.7755e-05	0.08288	TGW	TOL
TGW-TOL	1231823	2A	68	0.00034544	0.06604	TGW	TOL
TGW-TOL	1097891	2A	69	9.4899e-06	0.097	TGW	TOL
TGW-TOL	4993268	2B	75	0.00064831	0.05858	TGW	TOL
TGW-TOL	100029445	2B	75	0.00071606	0.05766	TGW	TOL
TGW-TOL	100032814	2B	82	0.00017254	0.07259	TGW	TOL
TGW-TOL	1092315	5A	35	0.00059725	0.05869	TGW	TOL
TGW-TOL	10984004	5A	63	0.0004924	0.0701	TGW	TOL
TGW-TOL	1091873	6A	91	0.00041439	0.0704	TGW	TOL
TGW-TOL	100030622	6B	21	0.00026303	0.06983	TGW	TOL
TGW-TOL	1023726	6B	22	9.459e-06	0.0994	TGW	TOL
TGW-TOL	1089631	6B	33	0.00074547	0.06067	TGW	TOL
TGW-TOL	1072335	7B	94	0.00054417	0.06577	TGW	TOL
TGW-STI	1060461	1B	51	0.00050856	0.06168	TGW	STI
TGW-STI	1086771	1B	84	0.00091344	0.05721	TGW	STI
TGW-STI	1267210	1B	85	0.00047697	0.06894	TGW	STI
TGW-STI	7351553	1B	101	0.00077512	0.06662	TGW	STI
TGW-STI	5345325	1B	197	0.00052589	0.06157	TGW	STI
TGW-STI	4910108	2A	64	0.00012804	0.07732	TGW	STI
TGW-STI	1260329	2A	65	0.00016241	0.07722	TGW	STI
TGW-STI	1041769	2A	65	0.00022939	0.0694	TGW	STI
TGW-STI	1106212	2A	66	0.00086068	0.06564	TGW	STI
TGW-STI	100011646	2A	67	0.00014609	0.07506	TGW	STI
TGW-STI	1097891	2A	69	8.1265e-05	0.07852	TGW	STI
TGW-STI	3064793	3A	30	0.00016419	0.07335	TGW	STI
TGW-STI	100012648	3A	30	0.00079249	0.05798	TGW	STI
TGW-STI	1112961	5A	35	0.00046717	0.06904	TGW	STI
TGW-STI	100022892	5A	84	0.00021529	0.07385	TGW	STI
TGW-STI	7352416	6A	74	0.00035042	0.0666	TGW	STI
TGW-STI	1091873	6A	91	0.00040784	0.07075	TGW	STI
TGW-STI	100030622	6B	21	0.00031413	0.0688	TGW	STI
TGW-STI	1023726	6B	22	2.735e-06	0.11123	TGW	STI
TGW-STI	1089631	6B	33	0.00012304	0.07866	TGW	STI
TGW-SSI	1060461	1B	51	0.00029041	0.06657	TGW	SSI
TGW-SSI	1086771	1B	84	0.00043418	0.06395	TGW	SSI
TGW-SSI	1267210	1B	85	0.00056277	0.06704	TGW	SSI
TGW-SSI	7351553	1B	101	0.00080031	0.06633	TGW	SSI
TGW-SSI	5345325	1B	197	0.0008824	0.05663	TGW	SSI
TGW-SSI	4910108	2A	64	0.00016838	0.07448	TGW	SSI
TGW-SSI	1260329	2A	65	0.00024871	0.07273	TGW	SSI
TGW-SSI	1041769	2A	65	0.00034821	0.06533	TGW	SSI
TGW-SSI	1106212	2A	66	0.00065798	0.06801	TGW	SSI
TGW-SSI	1053788	2A	66	0.00089293	0.05647	TGW	SSI
TGW-SSI	100011646	2A	67	0.00016545	0.07363	TGW	SSI
TGW-SSI	1140354	2A	67	0.00094384	0.05573	TGW	SSI
TGW-SSI	1097891	2A	69	9.4391e-05	0.07677	TGW	SSI
TGW-SSI	3064793	3A	30	0.00015332	0.07372	TGW	SSI
TGW-SSI	100012648	3A	30	0.00066201	0.05942	TGW	SSI
TGW-SSI	1271659	4A	124	0.00063353	0.07107	TGW	SSI
TGW-SSI	1112961	5A	35	0.00052137	0.0676	TGW	SSI
TGW-SSI	100022892	5A	84	0.00020406	0.07417	TGW	SSI
TGW-SSI	4002771	5A	84	0.0007736	0.06739	TGW	SSI
TGW-SSI	7352416	6A	74	0.00043848	0.06428	TGW	SSI
TGW-SSI	1091873	6A	91	0.00051568	0.06819	TGW	SSI
TGW-SSI	100030622	6B	21	0.00028259	0.06953	TGW	SSI
TGW-SSI	1023726	6B	22	2.6768e-06	0.11107	TGW	SSI
TGW-SSI	1089631	6B	33	0.00013167	0.07781	TGW	SSI
GNO-TOL	1093049	1B	144	0.00039433	0.06063	GNO	TOL
GNO-TOL	1238842	1B	160	0.00020744	0.07198	GNO	TOL
GNO-TOL	1209707	1B	161	0.0005778	0.07025	GNO	TOL
GNO-TOL	5580120	1B	161	0.00065295	0.05594	GNO	TOL
GNO-TOL	4910904	2A	54	0.00044097	0.05788	GNO	TOL
GNO-TOL	1219709	2A	54	0.00060247	0.05325	GNO	TOL
GNO-TOL	1400944	2A	59	0.00041519	0.05713	GNO	TOL
GNO-TOL	100031178	2A	59	0.00045547	0.05737	GNO	TOL
GNO-TOL	1240078	2A	59	0.00096218	0.05324	GNO	TOL
GNO-TOL	1069828	2A	61	1.3495e-05	0.08723	GNO	TOL
GNO-TOL	1067817	2A	61	1.5949e-05	0.08479	GNO	TOL
GNO-TOL	1046310	2A	62	4.8611e-05	0.07537	GNO	TOL
GNO-TOL	2253877	2A	62	0.00016706	0.06732	GNO	TOL
GNO-TOL	1039232	2A	62	0.00022655	0.0636	GNO	TOL
GNO-TOL	1108327	2A	62	0.00023359	0.06565	GNO	TOL
GNO-TOL	998851	2A	62	0.00028148	0.06218	GNO	TOL
GNO-TOL	1095667	2A	62	0.0008042	0.05708	GNO	TOL
GNO-TOL	4006184	2A	63	9.1511e-06	0.08665	GNO	TOL
GNO-TOL	1022934	2A	63	1.3049e-05	0.0893	GNO	TOL
GNO-TOL	100020070	2A	63	7.1735e-05	0.0753	GNO	TOL
GNO-TOL	979718	2A	63	0.00022738	0.0634	GNO	TOL
GNO-TOL	1049695	2A	63	0.00032905	0.06	GNO	TOL
GNO-TOL	5324604	2A	63	0.0003812	0.05818	GNO	TOL
GNO-TOL	1201176	2A	63	0.00054221	0.05545	GNO	TOL
GNO-TOL	2263666	2A	63	0.00064495	0.05748	GNO	TOL
GNO-TOL	100031354	2A	64	7.8985e-06	0.094	GNO	TOL
GNO-TOL	100025248	2A	64	1.4294e-05	0.08664	GNO	TOL
GNO-TOL	1131599	2A	64	4.697e-05	0.08024	GNO	TOL
GNO-TOL	4910606	2A	64	4.7838e-05	0.0769	GNO	TOL
GNO-TOL	3064658	2A	64	0.00015936	0.06698	GNO	TOL
GNO-TOL	979688	2A	64	0.00073785	0.0546	GNO	TOL
GNO-TOL	100022516	2A	65	8.5793e-07	0.10603	GNO	TOL
GNO-TOL	1083267	2A	65	8.8593e-06	0.08638	GNO	TOL
GNO-TOL	1159200	2A	65	0.00017269	0.06838	GNO	TOL
GNO-TOL	2256769	2A	65	0.0009728	0.04979	GNO	TOL
GNO-TOL	1053788	2A	66	2.6278e-07	0.11536	GNO	TOL
GNO-TOL	2276567	2A	66	4.9609e-07	0.11014	GNO	TOL
GNO-TOL	1150369	2A	66	1.2082e-06	0.11105	GNO	TOL
GNO-TOL	1091747	2A	66	3.0675e-06	0.1143	GNO	TOL
GNO-TOL	1077708	2A	66	6.0034e-06	0.11187	GNO	TOL
GNO-TOL	1106212	2A	66	2.7678e-05	0.09531	GNO	TOL
GNO-TOL	1215845	2A	66	6.6803e-05	0.0709	GNO	TOL
GNO-TOL	1105050	2A	66	0.00094689	0.054	GNO	TOL
GNO-TOL	1140354	2A	67	3.6384e-07	0.11282	GNO	TOL
GNO-TOL	100011646	2A	67	0.0001008	0.06862	GNO	TOL
GNO-TOL	4910629	2A	67	0.00032864	0.06633	GNO	TOL
GNO-TOL	1235569	2A	68	7.192e-07	0.10547	GNO	TOL
GNO-TOL	1090508	2A	68	9.5155e-06	0.0871	GNO	TOL
GNO-TOL	1231823	2A	68	0.00016684	0.0675	GNO	TOL
GNO-TOL	1097891	2A	69	4.5884e-05	0.07501	GNO	TOL
GNO-TOL	979281	2A	72	4.4333e-06	0.09249	GNO	TOL
GNO-TOL	1862643	2A	72	0.00027112	0.06167	GNO	TOL
GNO-TOL	1023469	2B	78	0.00056955	0.05513	GNO	TOL
GNO-TOL	1203048	2B	78	0.00075957	0.05174	GNO	TOL
GNO-TOL	1215338	2B	78	0.00094536	0.04998	GNO	TOL
GNO-TOL	3222352	2B	79	0.00065302	0.05458	GNO	TOL
GNO-TOL	100032814	2B	82	5.6658e-08	0.12728	GNO	TOL
GNO-TOL	1109783	3B	68	7.7054e-05	0.07057	GNO	TOL
GNO-TOL	1113617	3B	116	0.00037162	0.05994	GNO	TOL
GNO-TOL	3942227	5B	76	0.0002156	0.06956	GNO	TOL
GNO-TOL	100012225	6B	13	0.00077709	0.05203	GNO	TOL
GNO-TOL	1158021	7A	25	7.7105e-05	0.07904	GNO	TOL
GNO-STI	1238842	1B	160	0.00022947	0.07453	GNO	STI
GNO-STI	5580120	1B	161	0.00026321	0.06784	GNO	STI
GNO-STI	1209707	1B	161	0.00027104	0.07957	GNO	STI
GNO-STI	984303	1B	162	0.00043241	0.06369	GNO	STI
GNO-STI	1091251	1B	162	0.00079662	0.05851	GNO	STI
GNO-STI	2260946	1B	165	0.00041022	0.064	GNO	STI
GNO-STI	1054439	1B	171	0.00044851	0.06453	GNO	STI
GNO-STI	1254550	1B	172	0.00062202	0.0591	GNO	STI
GNO-STI	1694745	2B	76	0.00044277	0.06127	GNO	STI
GNO-STI	100039558	3B	11	0.00048647	0.06156	GNO	STI
GNO-STI	2256158	3B	77	0.00033731	0.06319	GNO	STI
GNO-STI	4993563	3B	78	1.9429e-05	0.08796	GNO	STI
GNO-STI	1221115	3B	78	0.00027313	0.06729	GNO	STI
GNO-STI	981221	3B	81	4.7146e-05	0.07966	GNO	STI
GNO-STI	1862716	3B	81	0.00038984	0.06454	GNO	STI
GNO-STI	1075558	3B	81	0.00067349	0.05667	GNO	STI
GNO-STI	1217373	3B	82	0.00085086	0.05418	GNO	STI
GNO-STI	1096126	3B	83	6.0682e-05	0.08287	GNO	STI
GNO-STI	2264577	4A	124	0.00041208	0.06514	GNO	STI
GNO-STI	7165313	5B	55	0.00029554	0.06471	GNO	STI
GNO-STI	100012225	6B	13	0.00089635	0.05559	GNO	STI
GNO-STI	1158021	7A	25	0.00011661	0.08199	GNO	STI
GNO-SSI	1238842	1B	160	0.00050677	0.06727	GNO	SSI
GNO-SSI	1209707	1B	161	0.00060501	0.07094	GNO	SSI
GNO-SSI	5580120	1B	161	0.00060609	0.06094	GNO	SSI
GNO-SSI	2260946	1B	165	0.00097822	0.05661	GNO	SSI
GNO-SSI	1054439	1B	171	0.00073941	0.06042	GNO	SSI
GNO-SSI	1127123	1B	281	0.00047257	0.06578	GNO	SSI
GNO-SSI	1694745	2B	76	0.00084484	0.05621	GNO	SSI
GNO-SSI	100039558	3B	11	0.00043628	0.06315	GNO	SSI
GNO-SSI	2256158	3B	77	0.00046596	0.06119	GNO	SSI
GNO-SSI	4993563	3B	78	2.1361e-05	0.0884	GNO	SSI
GNO-SSI	1221115	3B	78	0.00029258	0.06754	GNO	SSI
GNO-SSI	981221	3B	81	4.9364e-05	0.08043	GNO	SSI
GNO-SSI	1862716	3B	81	0.000326	0.06726	GNO	SSI
GNO-SSI	1075558	3B	81	0.00077961	0.05629	GNO	SSI
GNO-SSI	1217373	3B	82	0.00094992	0.054	GNO	SSI
GNO-SSI	1096126	3B	83	7.2416e-05	0.08206	GNO	SSI
GNO-SSI	1150097	4B	33	0.00091309	0.059	GNO	SSI
GNO-SSI	7165313	5B	55	0.00028396	0.06618	GNO	SSI
GNO-SSI	1158021	7A	25	0.00017332	0.0793	GNO	SSI
