# Supplementary material for: Genome-Wide Association Analyses Identify QTL Hotspots for Yield and Component Traits in Durum Wheat Grown under Yield Potential, Drought, and Heat Stress Environments
Source: Front Plant Sci. 2018 Feb 6;9:81. doi: 10.3389/fpls.2018.00081 (PMC5808252; doi:10.3389/fpls.2018.00081)
Supplement: Table S10 — GWAS results for the combined analysis of irrigated conditions (yield potential and heat stress). [file Table10.XLSX]

## Sheet: Sheet1
Supplementary Table 10. GWAS results for the combined analysis of yield potential and heat stress conditions
Trait	Marker	Chr	Pos	p	MarkerR2
YLD	1057112	1B	6	2.1357e-05	0.08656
YLD	7920077	1B	8	0.00078711	0.05212
YLD	3938710	1B	71	0.00031769	0.06369
YLD	5582758	5B	101	0.00038358	0.05753
YLD	2248198	7A	40	0.00061952	0.06073
YLD	1095642	7A	75	0.00092296	0.05018
TGW	1053788	2A	66	0.0001029	0.07794
TGW	1077708	2A	66	0.00024287	0.08151
TGW	1091747	2A	66	0.00041052	0.06847
TGW	1140354	2A	67	7.9676e-05	0.07932
TGW	991434	2A	69	0.00029875	0.06555
TGW	4910902	2A	69	0.00047355	0.06299
TGW	100035706	2A	70	0.00046299	0.06134
TGW	2255128	2A	70	0.00068039	0.05898
TGW	2257109	2A	70	0.00082188	0.05408
TGW	100032814	2B	82	0.00034702	0.06483
PH	1279776	1A	136	0.00026913	0.0688
PH	3940289	1B	262	0.00055292	0.06037
PH	4909882	2B	79	1.3889e-06	0.12199
PH	100040320	3A	9	0.00083042	0.06592
PH	1203626	3A	32	0.00081677	0.06135
PH	100031700	3B	156	0.00027903	0.069
PH	1090296	4B	31	3.2154e-06	0.11442
PH	1062794	4B	31	3.5162e-06	0.10359
PH	2278417	4B	31	1.1736e-05	0.1003
PH	9724765	4B	31	1.4395e-05	0.10034
PH	1088122	4B	31	1.4813e-05	0.09303
PH	100026227	4B	31	6.7339e-05	0.08138
PH	100013444	4B	32	8.3872e-06	0.1065
PH	1011393	6B	31	0.00078813	0.05455
PH	1064849	6B	35	6.471e-05	0.07676
PH	1380232	7A	88	0.00043445	0.06701
PH	5582081	7B	59	0.00021393	0.06607
PH	1164909	7B	127	0.00086279	0.05488
PH	100021572	7B	129	0.00063135	0.06916
NDVIVg	1143552	5B	65	0.00031986	0.06167
NDVIllg	1073409	5A	84	0.00051249	0.06407
NDVIllg	978467	7A	149	0.00064244	0.05506
GNO	4910904	2A	54	0.00025791	0.05808
GNO	100031178	2A	59	0.00060165	0.05234
GNO	1077708	2A	66	0.00088	0.05388
GNO	1250818	5A	16	0.00092521	0.04847
GNO	1095642	7A	75	8.8761e-05	0.06498
DTM	3064797	1A	37	0.00039819	0.06011
DTM	1057112	1B	6	8.9128e-07	0.12953
DTM	7920077	1B	8	4.9712e-05	0.08116
DTM	3938710	1B	71	3.7812e-05	0.08955
DTM	100038722	2B	12	0.00066172	0.06027
DTM	4993086	2B	77	0.00026268	0.06522
DTM	100006295	2B	78	0.00083616	0.05483
DTM	4988959	2B	88	0.0005249	0.05807
DTM	1100015	3A	40	0.00066833	0.06305
DTM	1087717	3A	47	0.0001281	0.07013
DTM	1065211	3A	47	0.0001632	0.06809
DTM	1035093	3A	47	0.00023391	0.07161
DTM	1724644	3B	68	0.00041603	0.06171
DTM	1275482	4B	2	5.315e-05	0.0898
DTM	1013608	5A	50	0.00026308	0.06409
DTM	1112864	5B	89	0.00031989	0.06459
DTM	2341094	5B	89	0.00054583	0.06085
DTM	2256073	6A	86	0.00077473	0.05473
DTM	5970833	7A	40	0.00036947	0.06094
DTM	979931	7A	65	0.00058915	0.05694
DTA	1057112	1B	6	6.1091e-07	0.13566
DTA	7920077	1B	8	1.0074e-05	0.096
DTA	3938710	1B	71	5.5354e-06	0.10664
DTA	1022158	2A	23	0.00010077	0.08273
DTA	1131447	2A	33	1.2435e-05	0.11375
DTA	4989523	2B	0	1.3749e-05	0.09436
DTA	7354320	2B	0	6.9003e-05	0.07753
DTA	2278481	2B	0	0.00017043	0.06936
DTA	999641	2B	0	0.00052626	0.05798
DTA	1102805	2B	73	7.9039e-05	0.07547
DTA	4993268	2B	75	0.00011778	0.07225
DTA	4993086	2B	77	0.00031337	0.06434
DTA	100006295	2B	78	0.00061327	0.0573
DTA	4988959	2B	88	0.00018979	0.06659
DTA	1100015	3A	40	0.00012439	0.07932
DTA	1063624	3A	40	0.00075395	0.05375
DTA	1087717	3A	47	0.00035756	0.05984
DTA	1065211	3A	47	0.00044472	0.0581
DTA	1035093	3A	47	0.00051402	0.06278
DTA	1724644	3B	68	0.00019944	0.06644
DTA	1275482	4B	2	0.00011464	0.0793
DTA	1112864	5B	89	0.00091099	0.05438
DTA	5970833	7A	40	0.00080031	0.05335
