# Supplementary material for: Genome-Wide Association Analyses Identify QTL Hotspots for Yield and Component Traits in Durum Wheat Grown under Yield Potential, Drought, and Heat Stress Environments
Source: Front Plant Sci. 2018 Feb 6;9:81. doi: 10.3389/fpls.2018.00081 (PMC5808252; doi:10.3389/fpls.2018.00081)
Supplement: Table S11 — GWAS results for the combined analysis of stressed environments (drought and heat stress). [file Table11.XLSX]

## Sheet: Sheet1
Supplementary Table 11. GWAS results for the combined analysis of stress environments; drought stress and heat stress
Trait	Marker	Chr	Pos	p	MarkerR2
YLD	5325217	2B	42	0.00017886	0.06843
YLD	1095278	4A	116	0.00014061	0.07212
YLD	2262894	4A	122	0.00074256	0.0564
YLD	2264577	4A	124	1.7021e-05	0.09097
YLD	1125425	4A	124	0.00029739	0.07207
YLD	1006332	4A	124	0.00048555	0.05957
YLD	1271659	4A	124	0.00069065	0.06678
YLD	3533921	4A	125	0.00042944	0.06672
YLD	3533921	4A	125	0.00054858	0.06569
YLD	3022881	4A	125	0.00078537	0.06192
TGW	1077708	2A	66	0.00081307	0.0674
TGW	4910902	2A	69	0.00059721	0.06187
TGW	1005930	2A	69	0.00097619	0.06341
TGW	100035706	2A	70	0.00055356	0.06006
TGW	992420	2A	70	0.00062596	0.05804
TGW	1217152	3A	74	0.00044722	0.06099
TGW	2273640	6B	31	0.00096437	0.05453
PH	2254132	1A	116	0.00021191	0.06601
PH	3959168	1A	117	8.841e-05	0.07643
PH	1279776	1A	136	0.00086175	0.0564
PH	4004081	1A	145	0.00091078	0.05941
PH	2277745	1B	51	0.00064634	0.05605
PH	3940289	1B	262	0.00029957	0.06524
PH	4909607	1B	269	0.00059705	0.06466
PH	1124749	1B	271	0.00039658	0.0665
PH	4909882	2B	79	9.5782e-06	0.10427
PH	100040320	3A	9	0.0008188	0.07032
PH	1103976	3A	18	0.00084489	0.05409
PH	100031700	3B	156	0.00069661	0.0579
PH	1090296	4B	31	1.563e-05	0.09421
PH	1062794	4B	31	2.0321e-05	0.08778
PH	9724765	4B	31	2.5368e-05	0.09496
PH	2278417	4B	31	3.2188e-05	0.08849
PH	1088122	4B	31	8.1129e-05	0.07572
PH	100026227	4B	31	0.00043639	0.06257
PH	100013444	4B	32	4.1836e-05	0.09009
PH	4911214	6A	12	0.00028079	0.06372
PH	1064849	6B	35	0.00032853	0.06206
PH	1380232	7A	88	0.00039339	0.0688
PH	5582081	7B	59	0.00036299	0.06103
NDVIVg	1143552	5B	65	0.00015548	0.06814
NDVIVg	4991269	5B	65	0.00029147	0.06663
NDVIVg	984274	5B	77	0.0006652	0.05354
NDVIllg	1057112	1B	6	7.5053e-06	0.10917
NDVIllg	7920077	1B	8	0.0001456	0.07026
NDVIllg	3938710	1B	71	8.0323e-05	0.08113
NDVIllg	1142612	2A	69	0.00022928	0.06839
NDVIllg	1667363	2B	74	0.00074198	0.05475
NDVIllg	4993268	2B	75	7.1452e-05	0.07679
NDVIllg	1141012	2B	75	0.00048858	0.06049
NDVIllg	1275482	4B	2	0.00039208	0.06496
NDVIllg	1108690	5A	65	0.00037944	0.06382
GNO	1084955	1B	51	0.00070943	0.05386
GNO	1081047	2B	63	0.0007742	0.05386
GNO	1082004	7B	36	0.00064497	0.05173
DTM	1279776	1A	136	0.00080547	0.05599
DTM	1207903	1B	33	0.00080109	0.05956
DTM	1094182	1B	40	0.00012232	0.07891
DTM	1123954	2B	40	0.00087101	0.05993
DTM	4988959	2B	88	0.0001331	0.07218
DTM	1063354	3A	43	2.3511e-05	0.09214
DTM	1125410	3A	43	2.4938e-05	0.09218
DTM	1125877	3A	43	0.00054215	0.05865
DTM	1087717	3A	47	0.00054018	0.05715
DTM	1065211	3A	47	0.0008472	0.05301
DTM	1724644	3B	68	0.00044	0.06188
DTM	1224406	4A	100	0.00091686	0.05927
DTM	979931	7A	65	0.00022109	0.06649
DTM	1001275	7A	112	0.0009724	0.05425
DTM	5562979	7B	39	0.00071975	0.06301
DTA	1057112	1B	6	6.2269e-05	0.08555
DTA	7920077	1B	8	0.00014164	0.07106
DTA	3938710	1B	71	8.2098e-05	0.08165
DTA	1022158	2A	23	0.00090521	0.06224
DTA	1131447	2A	33	0.00018225	0.08583
DTA	1085277	2A	68	0.0006631	0.05557
DTA	2252454	2A	68	0.00089184	0.05427
DTA	1204947	2A	68	0.00096783	0.05297
DTA	4989523	2B	0	0.00010219	0.07742
DTA	7354320	2B	0	0.00069217	0.05715
DTA	100012418	2B	70	0.00076436	0.05775
DTA	1102805	2B	73	0.00052626	0.05798
DTA	4993268	2B	75	0.00010504	0.07488
DTA	4993086	2B	77	0.00086688	0.05754
DTA	4988959	2B	88	0.00014544	0.06948
DTA	100036898	3A	5	0.00040719	0.0613
DTA	1100015	3A	40	0.00017057	0.07784
DTA	1063624	3A	40	0.00078727	0.05415
DTA	1270568	3A	44	0.00099147	0.05643
DTA	1087717	3A	47	0.0008699	0.05265
DTA	1130833	3B	38	0.00092276	0.06193
DTA	1724644	3B	68	5.5901e-05	0.08061
DTA	2264620	7A	122	0.00057114	0.05804
