# Supplementary material for: Genome-Wide Association Analyses Identify QTL Hotspots for Yield and Component Traits in Durum Wheat Grown under Yield Potential, Drought, and Heat Stress Environments
Source: Front Plant Sci. 2018 Feb 6;9:81. doi: 10.3389/fpls.2018.00081 (PMC5808252; doi:10.3389/fpls.2018.00081)
Supplement: Table S12 — GWAS results of the combined analysis of the traits from yield potential, heat stress, and drought stress. [file Table12.XLSX]

## Sheet: Sheet1
Supplementary Table 12. GWAS results of the combined analysis of the traits from yield potential, heat stress, and drought stress
Trait	Marker	Chr	Pos	p	MarkerR2
YLD	1057112	1B	6	2.0935e-05	0.08756
YLD	3938710	1B	71	0.00016112	0.07118
YLD	7920077	1B	8	0.00034466	0.0597
YLD	979826	5A	64	0.00087378	0.0517
YLD	2256073	6A	86	0.00048985	0.05457
TGW	1077708	2A	66	2.9041e-05	0.10534
TGW	1053788	2A	66	0.00011104	0.07803
TGW	1140354	2A	67	0.00011392	0.07746
TGW	100035706	2A	70	0.00011863	0.07445
TGW	4910902	2A	69	0.00019425	0.07291
TGW	991434	2A	69	0.00019638	0.06902
TGW	1091747	2A	66	0.00027222	0.07384
TGW	992420	2A	70	0.0002779	0.066
TGW	994673	2A	69	0.00033558	0.0684
TGW	2257109	2A	70	0.00037109	0.06175
TGW	1216842	2A	70	0.0004237	0.06168
TGW	1005930	2A	69	0.00043287	0.07412
TGW	2255128	2A	70	0.00045311	0.06309
TGW	5323992	2A	69	0.00045713	0.06118
TGW	1106212	2A	66	0.000595	0.07105
TGW	4993298	2A	69	0.00084868	0.0581
TGW	3222159	2A	69	0.00097129	0.05718
TGW	100032814	2B	82	0.00039164	0.06504
TGW	1103311	5B	48	0.00090364	0.05684
PH	1279776	1A	136	0.00068465	0.05878
PH	3959168	1A	117	0.00093999	0.05327
PH	3940289	1B	262	0.00021003	0.06953
PH	4909607	1B	269	0.00063876	0.066
PH	4909882	2B	79	1.664e-06	0.12124
PH	100040320	3A	9	0.00018982	0.08777
PH	100031700	3B	156	0.0001705	0.07225
PH	1062794	4B	31	3.233e-06	0.10484
PH	1090296	4B	31	3.316e-06	0.11266
PH	9724765	4B	31	4.2274e-06	0.11563
PH	2278417	4B	31	6.5483e-06	0.10414
PH	100013444	4B	32	1.3523e-05	0.10344
PH	1088122	4B	31	1.6802e-05	0.09178
PH	100026227	4B	31	9.8357e-05	0.07787
PH	1217283	5B	57	0.00076741	0.05381
PH	1064849	6B	35	0.00017345	0.06751
PH	1380232	7A	88	0.00016002	0.07581
PH	5582081	7B	59	0.00013224	0.07028
PH	1164909	7B	127	0.00074248	0.05523
PH	100021572	7B	129	0.00089263	0.06411
NDVIVg	1143552	5B	65	0.0004278	0.05966
NDVIVg	984274	5B	77	0.00077203	0.05306
NDVIVg	1127180	6B	4	0.00079317	0.05369
NDVIllg	1057112	1B	6	0.00029659	0.07007
NDVIllg	2277427	2A	68	0.00075004	0.0562
NDVIllg	1667363	2B	74	0.00087034	0.05349
NDVIllg	1108690	5A	65	0.0007522	0.05717
GNO	4910904	2A	54	9.7841e-05	0.06623
GNO	100031178	2A	59	0.00011116	0.06577
GNO	1077708	2A	66	0.00026393	0.06757
GNO	1091171	5B	74	0.00096203	0.04569
GNO	1095642	7A	75	0.0002181	0.05747
GNO	1082004	7B	36	0.0002004	0.05805
GNO	987928	7B	36	0.00060271	0.04858
GNO	3944902	7B	36	0.00064828	0.0492
DTM	3064797	1A	37	0.00051857	0.05804
DTM	1279776	1A	136	0.00093001	0.05427
DTM	1057112	1B	6	7.9844e-07	0.13393
DTM	3938710	1B	71	5.4111e-05	0.08721
DTM	7920077	1B	8	5.8794e-05	0.07954
DTM	1022158	2A	23	0.00060544	0.06521
DTM	1131447	2A	33	0.00064021	0.06839
DTM	4993086	2B	77	0.00046537	0.06046
DTM	1087717	3A	47	0.00014498	0.06943
DTM	1125410	3A	43	0.00017247	0.07459
DTM	1063354	3A	43	0.00017379	0.0742
DTM	1065211	3A	47	0.00020954	0.06612
DTM	1035093	3A	47	0.00033661	0.06805
DTM	1100015	3A	40	0.00084472	0.06035
DTM	1724644	3B	68	0.00050886	0.05989
DTM	1275482	4B	2	3.1069e-05	0.09791
DTM	1013608	5A	50	0.00038635	0.06065
DTM	1050234	5A	36	0.00056049	0.06099
DTM	1112864	5B	89	0.00032225	0.06483
DTM	2341094	5B	89	0.0004627	0.06355
DTM	1107875	6A	59	0.00058411	0.05698
DTM	2256073	6A	86	0.00068182	0.05597
DTM	1016317	6B	68	0.00031522	0.06399
DTM	979931	7A	65	0.00026019	0.06507
DTM	5970833	7A	40	0.00032958	0.06358
DTA	1279776	1A	136	0.00085061	0.05669
DTA	3064797	1A	37	0.00086094	0.05298
DTA	1057112	1B	6	1.86e-06	0.12833
DTA	3938710	1B	71	1.8116e-05	0.09829
DTA	7920077	1B	8	3.1735e-05	0.08491
DTA	1221597	1B	160	0.00030203	0.07063
DTA	1131447	2A	33	6.6953e-06	0.12823
DTA	1022158	2A	23	0.0001324	0.08418
DTA	1085277	2A	68	0.00025625	0.06443
DTA	1204947	2A	68	0.00032898	0.06321
DTA	100011862	2A	87	0.00033471	0.07016
DTA	2252454	2A	68	0.00037845	0.06278
DTA	1142612	2A	69	0.00063762	0.05875
DTA	4910002	2A	68	0.00077524	0.06244
DTA	4989523	2B	0	6.8148e-05	0.0809
DTA	4993268	2B	75	7.5295e-05	0.07806
DTA	1102805	2B	73	0.00018922	0.06803
DTA	4988959	2B	88	0.00027663	0.0636
DTA	4993086	2B	77	0.00029186	0.06737
DTA	1667363	2B	74	0.00066448	0.05534
DTA	100012418	2B	70	0.00069319	0.05854
DTA	7354320	2B	0	0.00069786	0.05749
DTA	3064848	2B	75	0.00090773	0.05335
DTA	1128432	2B	83	0.00097143	0.05767
DTA	1100015	3A	40	2.4186e-05	0.09613
DTA	1087717	3A	47	0.00011842	0.0704
DTA	1065211	3A	47	0.0001479	0.06877
DTA	1063624	3A	40	0.0002214	0.06569
DTA	1035093	3A	47	0.00026645	0.07024
DTA	100036898	3A	5	0.00072957	0.05649
DTA	1724644	3B	68	6.763e-05	0.07748
DTA	3026467	3B	49	0.00068331	0.05549
DTA	1275482	4B	2	0.00010071	0.08432
DTA	1013608	5A	50	0.00044289	0.0585
DTA	1050234	5A	36	0.0005904	0.06146
DTA	4002032	5A	37	0.00088984	0.05266
DTA	1112864	5B	89	0.00031724	0.06427
DTA	2341094	5B	89	0.00045173	0.06286
DTA	1043765	6A	28	0.00036346	0.09166
DTA	5970833	7A	40	0.00024225	0.06572
