# Supplementary material for: Genome-Wide Association Analyses Identify QTL Hotspots for Yield and Component Traits in Durum Wheat Grown under Yield Potential, Drought, and Heat Stress Environments
Source: Front Plant Sci. 2018 Feb 6;9:81. doi: 10.3389/fpls.2018.00081 (PMC5808252; doi:10.3389/fpls.2018.00081)
Supplement: Table S13 — Comparison between the MTAs identified for yield and yield components with that of stress indices. [file Table13.xlsx]

## Sheet: Sheet1
Supplementary Table 13. Comparison of the GWAS results for yield and component traits with that of stress indices
	Chromosomes
Traits	1A	1B	2A	2B	3A	3B	4A	4B	5A	5B	6A	6B	7A	7B
Yield potential
GY	-	-	-	74-75	-	17	-	-	-	-	-	-	40	11
GN	-	-	54-59, 61-67	75	-	-	-	-	-	-	-	-	75	36
TGW	-	-	45,	75-82	-	-	-	-	50	77	-	-	-	-
			61-70
Drought stress
GY	140	99, 223	-	18	-	133	-	-	-	-	54	-	-	39-40
GN	-	-	-	75	-	-	-	-	-	40	-	-	-	36-40
TGW	-	-	66-70	-	69-74	-	-	-	-	-	-	-	-	-
Heat stress
GY	-	-	-	42	-	-	124	-	-	-	-	-	-	-
GN	-	-	-	74-75	-	-	-	-	65-70	-	-	-	-	-
TGW	-	-	-	81-82	-	-	-	-	-	-	-	-	-	-
Drought stress index (SSI)
GY	-	-	-	83	48	-	-	-	150	19, 101	28	31	-	-
TGW	77	-	75, 87	12	-	45	96	-	36, 86	-	91	78	140	-
GN	-	-	123	82-83	48	50, 85, 112	-	-	150	-	28, 50	31	-	-
Heat stress index (SSI)
GY	-	142	58	63, 74	-	49, 68, 77-83	124	32-33	30	26	58	31	96	-
TGW	-	51, 84-85, 101, 197	64-69	-	30	-	124	-	84	-	74, 91	21-22, 33	-	-
GN	-	160-171, 281	-	76	-	11, 77-83	-	33	-	55	-	-	25	-
Drought stress index (TOL)
GY	-	-	-	-	-	50, 113	-	-	20, 22	-	-	-	75	-
TGW	77, 81, 143	51, 55, 160	68-76, 87-88, 104-123	12, 18, 22, 75-85	4, 40, 48, 66	50, 79-82	96, 132	33, 46, 47	13, 35-38, 50, 57, 68, 84, 86, 111, 115, 150	32, 48	55, 59	56, 82	67, 73, 75, 140, 157	36, 39, 40, 47-48, 92, 128
GN	-	-	63-66	-	48	112	-	39-42	-	48-52, 82, 94	0-4	-	-	-
Heat stress index (TOL)
GY	-	-	-	-	-	39	-	-	-	32, 61	-	-	25	-
TGW	-	197	45, 62-69	75, 82	-	-	-	-	35, 63	-	91	21-22, 33	-	94
GN	-	144, 160-161	54-72	-	-	68, 116	-	-	-	76	-	13	25	-
